# Supplementary material for: Stage-Specific Serum Proteomic Signatures Reveal Early Biomarkers and Molecular Pathways in Huntington’s Disease Progression
Source: Cells. 2025 Aug 4;14(15):1195. doi: 10.3390/cells14151195 (PMC12346698; doi:10.3390/cells14151195)
Supplement: Supplementary file 1 [file cells-14-01195-s001.zip]

Archive with 1 entries (1 files):
- cells-3752185-Supplementary Material.xlsx
