# Supplementary material for: Stage-Specific Serum Proteomic Signatures Reveal Early Biomarkers and Molecular Pathways in Huntington’s Disease Progression
Source: Cells. 2025 Aug 4;14(15):1195. doi: 10.3390/cells14151195 (PMC12346698; doi:10.3390/cells14151195)
Supplement: Supplementary file 1 [file cells-14-01195-s001.zip › cells-3752185-Supplementary Material.xlsx]

## Sheet: Table S1
Table S1
Demographic and Anthropometric Characteristics of Cypriot Cases and Controls
	Demographic and Anthropometric Characteristics of Cypriot HD Cases and Controls
	Variables		Total	Cases	Controls	p-value (Test)
	Gender	N (%)
	Male		36 (50)	15 (42)	16 (44)	1 (Chi-Square)
	Female		36 (50)	21 (58)	20 (56)
	Age	Median (IQR)		46.5 (22.5)	45.5 (22.5)	0.746 (Wilcoxn)
	Birth Place	N (%)
	Nicosia		19 (26)	5 (14)	14 (39)	0.048* (Chi-Square)
	Larnaca		17 (24)	11 (31)	5 (14)
	Limassol		6 (8)	4 (11)	3 (8)
	Ammochostos		19 (26)	12 (33)	7 (19)
	Paphos		1 (1)	0 (0)	1 (3)
	Greece		5 (7)	2 (6)	3 (8)
	Other		3 (4)	0 (0)	3 (8)
	Missing		2 (3)	2 (6)	0 (0)
	Residence	N (%)
	Nicosia		26 (36)	7 (19)	19 (53)	0.045* (Chi-Square)
	Larnaca		21 (29)	13 (36)	8 (22)
	Limassol		8 (11)	5 (14)	3 (8)
	Ammochostos		13 (18)	7 (19)	6 (17)
	Paphos		2 (3)	2 (6)	0 (0)
	Missing		3 (3)	2(6)	0 (0)
	BMI	N (%)
	Underweight		6 (8)	4 (11)	2 (6)	0.007* (Chi-Square)
	Normal		11 (15)	8 (22)	3 (8)
	Overweight		23 (32)	13 (36)	10 (28)
	Obesity		17 (24)	2 (6)	15 (42)
	Missing		15 (21)	9 (25)	6 (17)
	Educational Level	N (%)
	Primary School		9 (13)	7 (19)	2 (6)	0.007* (Chi-Square)
	Secondary School		10 (14)	5 (14)	5 (14)
	Highschool		18 (25)	12 (33)	6 (17)
	University		32 (44)	9 (25)	23 (64)
	Missing		3 (4)	3 (8)	0 (0)
	Marital Status	N (%)
	Married		46 (64)	18 (50)	28 (78)	0.051 (Chi-Square)
	Single		16 (22)	9 (25)	7 (19)
	Divorced		3 (4)	3 (8)	0 (0)
	Widow		4 (6)	3 (8)	1 (3)
	Missing		3 (4)	3 (8)	0 (0)
	Significant p-value <0.05 as indiciated by * and bold.

## Sheet: Table S2
Table S2
Number of CAG repeat counts for HD subjects
Disease Stage	CAG Repeat Number
Asymptomatic	40
Asymptomatic	40
Asymptomatic	40
Asymptomatic	41
Asymptomatic	41
Asymptomatic	42
Asymptomatic	43
Asymptomatic	43
Asymptomatic	43
Asymptomatic	43
Asymptomatic	43
Asymptomatic	44
Asymptomatic	44
Asymptomatic	45
Asymptomatic	45
Asymptomatic	45
Asymptomatic	46
Asymptomatic	48
Symptomatic	42
Symptomatic	42
Symptomatic	42
Symptomatic	42
Symptomatic	43
Symptomatic	44
Symptomatic	45
Symptomatic	47
Symptomatic	47
Symptomatic	49
Symptomatic Advanced	40
Symptomatic Advanced	40
Symptomatic Advanced	41
Symptomatic Advanced	41
Symptomatic Advanced	42
Symptomatic Advanced	43
Symptomatic Advanced	43
Symptomatic Advanced	47

## Sheet: Table S3
Table S3
All proteins identifed from LC-MS/MS analysis across HD Stages
Asymtpomtic HD Stage vs controls (n= 583)			Early Symtpomtic HD Stage vs controls (n= 534)			Symtpomtic Advanced HD Stage vs controls (n= 521)
Protein IDs	Protein Names		Protein IDs	Protein Names		Protein IDs	Protein Names
C9JC03;A0A024R571;Q9H4M9;C9JDQ8;C9J2Z4	EHD1		A0A024R6I7;A0A0G2JRN3;G3V544;G3V5R8;G3V387;A0A0B4J278;P20848	SERPINA1		A0A024R6I7;A0A0G2JRN3;G3V544;G3V5R8;G3V387;A0A0B4J278;P20848	SERPINA1
A0A024R6I7;A0A0G2JRN3;G3V544;G3V5R8;G3V387;A0A0B4J278;P20848	SERPINA1		A0A0C4DH90;A0A075B6H7;A0A0C4DH55;P01624	IGKV3OR2-268;IGKV3-7;IGKV3D-7		A0A0C4DH90;A0A075B6H7;A0A0C4DH55;P01624	IGKV3OR2-268;IGKV3-7;IGKV3D-7
A0A024RA87;G3V1Q4;E7ES33;E7EPK1;Q16181-2;Q16181;A0A0U1RRM2;A0A0U1RRH9;A0A0U1RRE1;A0A5F9ZGZ7	SEPT7		A0A0C4DH68;A0A075B6R9	IGKV2-24;IGKV2D-24		A0A0C4DH68;A0A075B6R9	IGKV2-24;IGKV2D-24
A0A0C4DH90;A0A075B6H7;A0A0C4DH55;P01624	IGKV3OR2-268;IGKV3-7;IGKV3D-7		A2NJV5;A0A0A0MRZ7;A0A075B6S2;A0A075B6S6;A0A075B6P5;A0A087WW87;P06310;P01615;P01614	IGKV A18;IGKV2D-26;IGKV2D-29;IGKV2D-30;IGKV2D-28;IGKV2-40		A2NJV5;A0A0A0MRZ7;A0A075B6S2;A0A075B6S6;A0A075B6P5;A0A087WW87;P06310;P01615;P01614	IGKV A18;IGKV2D-26;IGKV2D-29;IGKV2D-30;IGKV2D-28;IGKV2-40
A0A0C4DH68;A0A075B6R9	IGKV2-24;IGKV2D-24		A0A075B7B8	IGHV3OR16-12		A0A075B7B8	IGHV3OR16-12
A2NJV5;A0A0A0MRZ7;A0A075B6S2;A0A075B6S6;A0A075B6P5;A0A087WW87;P06310;P01615;P01614	IGKV A18;IGKV2D-26;IGKV2D-29;IGKV2D-30;IGKV2D-28;IGKV2-40		A0A087WSY5;Q96IY4;Q96IY4-2;A0A6Q8PHS9;A0A6Q8PG06	CPB2		A0A087WSY5;Q96IY4;Q96IY4-2;A0A6Q8PHS9;A0A6Q8PG06	CPB2
A0A075B7B8	IGHV3OR16-12		A0A087WT09;Q13046;A0A096LNM5;P11464-3;P11464-2;M0R1G9;E7EQY3;M0QX68;M0R235;M0R2A2;M0R0B3;G5E9F7;Q16557;P11464-4;Q15238;Q00888-3;P11464;Q00888;Q9UQ74;E7EW65;Q9UQ74-2;A0A087WYK1;M0QY31;Q9UQ74-3;H7C1I4;Q00889;M0R276;Q00889-2;Q00888-2;Q00887;M0R2Y7	PSG7;PSG1;PSG5;PSG3;PSG4		A0A087WT09;Q13046;A0A096LNM5;P11464-3;P11464-2;M0R1G9;E7EQY3;M0QX68;M0R235;M0R2A2;M0R0B3;G5E9F7;Q16557;P11464-4;Q15238;Q00888-3;P11464;Q00888;Q9UQ74;E7EW65;Q9UQ74-2;A0A087WYK1;M0QY31;Q9UQ74-3;H7C1I4;Q00889;M0R276;Q00889-2;Q00888-2;Q00887;M0R2Y7	PSG7;PSG1;PSG5;PSG3;PSG4
A0A087WSY5;Q96IY4;Q96IY4-2;A0A6Q8PHS9;A0A6Q8PG06	CPB2		A0A087WT59;P02766	TTR		A0A087WT59;P02766	TTR
A0A087WT09;Q13046;A0A096LNM5;P11464-3;P11464-2;M0R1G9;E7EQY3;M0QX68;M0R235;M0R2A2;M0R0B3;G5E9F7;Q16557;P11464-4;Q15238;Q00888-3;P11464;Q00888;Q9UQ74;E7EW65;Q9UQ74-2;A0A087WYK1;M0QY31;Q9UQ74-3;H7C1I4;Q00889;M0R276;Q00889-2;Q00888-2;Q00887;M0R2Y7	PSG7;PSG1;PSG5;PSG3;PSG4		A6NNI4;A0A2R8Y478;A0A7I2V3T0;A0A7I2V3T7;G8JLH6;A0A087WU13;F5GXT1;P21926	CD9		A6NNI4;A0A2R8Y478;A0A7I2V3T0;A0A7I2V3T7;G8JLH6;A0A087WU13;F5GXT1;P21926	CD9
A0A087WT59;P02766	TTR		A0A087WUV8;A0A7P0T8A7;A0A7P0TB04;A0A7P0TA85;P35613-3;P35613-4;P35613-2;P35613;R4GMX5;I3L192	BSG		A0A087WUZ3;Q01082-3;Q01082-2;Q01082	SPTBN1
A6NNI4;A0A2R8Y478;A0A7I2V3T0;A0A7I2V3T7;G8JLH6;A0A087WU13;F5GXT1;P21926	CD9		A0A087WUZ3;Q01082-3;Q01082-2;Q01082	SPTBN1		Q00610-2;K7EJJ5;Q00610;A0A8V8TQ14;A0A087WVQ6;A0A8V8TR47;A0A8V8TRF0;A0A8V8TQK1;A0A8V8TRE8;A0A8V8TQK3;A0A8V8TQ18;J3KS13;J3KRF5;A0A087WX41;P53675;P53675-2;A0A8V8TQK7	CLTC
A0A087WUZ3;Q01082-3;Q01082-2;Q01082	SPTBN1		Q00610-2;K7EJJ5;Q00610;A0A8V8TQ14;A0A087WVQ6;A0A8V8TR47;A0A8V8TRF0;A0A8V8TQK1;A0A8V8TRE8;A0A8V8TQK3;A0A8V8TQ18;J3KS13;J3KRF5;A0A087WX41;P53675;P53675-2;A0A8V8TQK7	CLTC		A0A7I2V3H3;A0A7I2V5N4;A0A7I2V659;A0A087WVQ9;Q5VTE0;P68104;Q5JR01;A0A087WV01;A6PW80;A0A2R8Y660;A0A2R8Y488;A0A2U3TZH3;Q05639;A0A6Q8PFK6;A0A2R8YDN5	EEF1A1;EEF1A1P5;EEF1A2
Q00610-2;K7EJJ5;Q00610;A0A8V8TQ14;A0A087WVQ6;A0A8V8TR47;A0A8V8TRF0;A0A8V8TQK1;A0A8V8TRE8;A0A8V8TQK3;A0A8V8TQ18;J3KS13;J3KRF5;A0A087WX41;P53675;P53675-2;A0A8V8TQK7	CLTC		A0A7I2V3H3;A0A7I2V5N4;A0A7I2V659;A0A087WVQ9;Q5VTE0;P68104;Q5JR01;A0A087WV01;A6PW80;A0A2R8Y660;A0A2R8Y488;A0A2U3TZH3;Q05639;A0A6Q8PFK6;A0A2R8YDN5	EEF1A1;EEF1A1P5;EEF1A2		P13591;P13591-1;P13591-4;A0A087WWD4;A0A087WTE4;P13591-3;A0A087WV75;A0A087WX77;H7BYX6;A0A087WTF6;P13591-5;P13591-6;A0A087WWJ5;A0A087WVU1;A0A0D9SF98;A0A087X1V2;A0A0C4DGS4;A0A087WZS4;A0A087WVD0;A0A087WTR3	NCAM1
A0A7I2V3H3;A0A7I2V5N4;A0A7I2V659;A0A087WVQ9;Q5VTE0;P68104;Q5JR01;A0A087WV01;A6PW80;A0A2R8Y660;A0A2R8Y488;A0A2U3TZH3;Q05639;A0A6Q8PFK6;A0A2R8YDN5	EEF1A1;EEF1A1P5;EEF1A2		P13591;P13591-1;P13591-4;A0A087WWD4;A0A087WTE4;P13591-3;A0A087WV75;A0A087WX77;H7BYX6;A0A087WTF6;P13591-5;P13591-6;A0A087WWJ5;A0A087WVU1;A0A0D9SF98;A0A087X1V2;A0A0C4DGS4;A0A087WZS4;A0A087WVD0;A0A087WTR3	NCAM1		A0A087WXI2;Q9Y6R7	FCGBP
E7EVJ5;A0A087WVZ5;A0A8V8TNU3;Q96F07-2;Q7L576;Q96F07;A0A0G2JR96;A0A0G2JQT1;E7EW33;H7C229;Q7L576-3;Q7L576-2;H0YL50;A0A087WWZ1	CYFIP2;CYFIP1		A0A087WXI2;Q9Y6R7	FCGBP		A0A3B3ISX9;A0A140TA41;P22105-4;P22105;P22105-1;A0A140TA52;A0A087X0I0;A0A140T9L7;A0A140T9C0;A0A140T8Z8;A0A140T902;A0A140TA33;A0A140T8Y3;P22105-2;Q16473;A0A140T956;A0A140T923;A0A087WWA5	TNXB
P13591;P13591-1;P13591-4;A0A087WWD4;A0A087WTE4;P13591-3;A0A087WV75;A0A087WX77;H7BYX6;A0A087WTF6;P13591-5;P13591-6;A0A087WWJ5;A0A087WVU1;A0A0D9SF98;A0A087X1V2;A0A0C4DGS4;A0A087WZS4;A0A087WVD0;A0A087WTR3	NCAM1		A0A3B3ISX9;A0A140TA41;P22105-4;P22105;P22105-1;A0A140TA52;A0A087X0I0;A0A140T9L7;A0A140T9C0;A0A140T8Z8;A0A140T902;A0A140TA33;A0A140T8Y3;P22105-2;Q16473;A0A140T956;A0A140T923;A0A087WWA5	TNXB		P12109;A0A087X0S5;A0A804HJ28	COL6A1
A0A087WXI2;Q9Y6R7	FCGBP		P12109;A0A087X0S5;A0A804HJ28	COL6A1		A0A6Q8PGK9;A0A6Q8PH52;A0A6Q8PH71;A0A6Q8PHG2;A0A6Q8PGN3;A0A6Q8PF44;A0A6Q8PH25;A0A6Q8PF29;A0A6Q8PGC7;A0A087X118;A0A6Q8PH63;A0A6Q8PH59;A0A6Q8PFN5;A0A6Q8PGU8;A0A6Q8PFB9;A0A6Q8PGY8;A0A6Q8PHA2;Q27J81-2;Q27J81	INF2
A0A3B3ISX9;A0A140TA41;P22105-4;P22105;P22105-1;A0A140TA52;A0A087X0I0;A0A140T9L7;A0A140T9C0;A0A140T8Z8;A0A140T902;A0A140TA33;A0A140T8Y3;P22105-2;Q16473;A0A140T956;A0A140T923;A0A087WWA5	TNXB		A0A6Q8PGK9;A0A6Q8PH52;A0A6Q8PH71;A0A6Q8PHG2;A0A6Q8PGN3;A0A6Q8PF44;A0A6Q8PH25;A0A6Q8PF29;A0A6Q8PGC7;A0A087X118;A0A6Q8PH63;A0A6Q8PH59;A0A6Q8PFN5;A0A6Q8PGU8;A0A6Q8PFB9;A0A6Q8PGY8;A0A6Q8PHA2;Q27J81-2;Q27J81	INF2		A0A096LPE2;P35542;A0A3B3ISW8;E9PR14;G3V1D9;E9PQD6;P0DJI9-2;P0DJI9;P0DJI8	SAA2-SAA4;SAA4
P12109;A0A087X0S5;A0A804HJ28	COL6A1		A0A087X296;P23219-4;P23219-3;P23219-2;P23219;P23219-6;P23219-5;A0A2R8YDM0;X6RJD6;P35354	PTGS1		A0A0A0MRF6;A0A7P0T8N5;A0A7P0TBH8;A0A7P0TBI4;A0A7P0Z4N5;A0A7P0TAA2;A0A7P0T9A9;A0A7P0T928;A0A7P0Z4Q5;A0A7P0TAX3;A0A7P0TAD6;A0A7P0T939;Q99996-5;Q99996-3;Q99996;Q99996-1;Q99996-6;Q99996-4	AKAP9
A0A6Q8PGK9;A0A6Q8PH52;A0A6Q8PH71;A0A6Q8PHG2;A0A6Q8PGN3;A0A6Q8PF44;A0A6Q8PH25;A0A6Q8PF29;A0A6Q8PGC7;A0A087X118;A0A6Q8PH63;A0A6Q8PH59;A0A6Q8PFN5;A0A6Q8PGU8;A0A6Q8PFB9;A0A6Q8PGY8;A0A6Q8PHA2;Q27J81-2;Q27J81	INF2		A0A096LPE2;P35542;A0A3B3ISW8;E9PR14;G3V1D9;E9PQD6;P0DJI9-2;P0DJI9;P0DJI8	SAA2-SAA4;SAA4		H7C0V9;A0A0A0MRG2;E9PG40;P05067-10;P05067-3;P05067-4;P05067-5;P05067-6;P05067-7;P05067-11;P05067-8;P05067-9;P05067	APP
A0A087X296;P23219-4;P23219-3;P23219-2;P23219;P23219-6;P23219-5;A0A2R8YDM0;X6RJD6;P35354	PTGS1		A0A0A0MRF6;A0A7P0T8N5;A0A7P0TBH8;A0A7P0TBI4;A0A7P0Z4N5;A0A7P0TAA2;A0A7P0T9A9;A0A7P0T928;A0A7P0Z4Q5;A0A7P0TAX3;A0A7P0TAD6;A0A7P0T939;Q99996-5;Q99996-3;Q99996;Q99996-1;Q99996-6;Q99996-4	AKAP9		A0A0A0MRJ7;P12259	F5
A0A087X2E9;A8MX94;P09211	GSTP1		H7C0V9;A0A0A0MRG2;E9PG40;P05067-10;P05067-3;P05067-4;P05067-5;P05067-6;P05067-7;P05067-11;P05067-8;P05067-9;P05067	APP		A0A0A0MRZ8;P04433	IGKV3D-11
A0A096LPE2;P35542;A0A3B3ISW8;E9PR14;G3V1D9;E9PQD6;P0DJI9-2;P0DJI9;P0DJI8	SAA2-SAA4;SAA4		A0A0A0MRJ7;P12259	F5		P01857;A0A0A0MS08;A0A0A0MS07	IGHG1
A0A0A0MRF6;A0A7P0T8N5;A0A7P0TBH8;A0A7P0TBI4;A0A7P0Z4N5;A0A7P0TAA2;A0A7P0T9A9;A0A7P0T928;A0A7P0Z4Q5;A0A7P0TAX3;A0A7P0TAD6;A0A7P0T939;Q99996-5;Q99996-3;Q99996;Q99996-1;Q99996-6;Q99996-4	AKAP9		A0A0A0MRZ8;P04433	IGKV3D-11		A0A0A0MS09;P01880;P01880-2	IGHD
H7C0V9;A0A0A0MRG2;E9PG40;P05067-10;P05067-3;P05067-4;P05067-5;P05067-6;P05067-7;P05067-11;P05067-8;P05067-9;P05067	APP		P01857;A0A0A0MS08;A0A0A0MS07	IGHG1		A0A0A0MS15	IGHV3-49
A0A0A0MRJ7;P12259	F5		A0A0A0MS09;P01880;P01880-2	IGHD		A0A0A0MSA9;A0A0C4DG49;P15151-3;P15151-2;P15151-4;P15151	PVR
A0A0A0MRZ8;P04433	IGKV3D-11		A0A0A0MS15	IGHV3-49		F6X3S4;A0A0A0MSN4;P12821-4;P12821-3;P12821-2;P12821;J3KSQ5;J3KTB8	ACE
P01857;A0A0A0MS08;A0A0A0MS07	IGHG1		A0A0A0MSA9;A0A0C4DG49;P15151-3;P15151-2;P15151-4;P15151	PVR		A0A0A0MSV6;D6RGJ1	C1QB
A0A0A0MS09;P01880;P01880-2	IGHD		F6X3S4;A0A0A0MSN4;P12821-4;P12821-3;P12821-2;P12821;J3KSQ5;J3KTB8	ACE		A0A0A0MTH3;Q13418;Q13418-2;Q13418-3;A0A087WWY6	ILK
A0A0A0MS15	IGHV3-49		A0A0A0MSV6;D6RGJ1	C1QB		A0A0B4J1U7	IGHV6-1
A0A0A0MSA9;A0A0C4DG49;P15151-3;P15151-2;P15151-4;P15151	PVR		A0A0A0MTH3;Q13418;Q13418-2;Q13418-3;A0A087WWY6	ILK		A0A0B4J1X5;A0A0C4DH42;A0A075B7E8;P0DP02;P01767;P01772;A0A0J9YVY3	IGHV3-74;IGHV3-66;IGHV3OR16-13
C9JPH9;C9JFC0;A0A0A0MSB2;Q16658	FSCN1		A0A0B4J1U7	IGHV6-1		A0A0B4J231;B9A064;A0A5H1ZRQ4;P0CG04	IGLL5;IGLC1
Q06830;A0A0A0MSI0;A0A0A0MRQ5	PRDX1		A0A0B4J1X5;A0A0C4DH42;A0A075B7E8;P0DP02;P01767;P01772;A0A0J9YVY3	IGHV3-74;IGHV3-66;IGHV3OR16-13		F8VV32;A0A0B4J259;P61626	LYZ
A0A0A0MSK3;Q53F23;A0A0C4DH47;P24557-4;P24557-2;P24557;P24557-3;C9JS68	TBXAS1		A0A0B4J231;B9A064;A0A5H1ZRQ4;P0CG04	IGLL5;IGLC1		A0A0C4DFP6;Q9NQ79-3;Q9NQ79-2;Q9NQ79;Q5T4F6	CRTAC1
F6X3S4;A0A0A0MSN4;P12821-4;P12821-3;P12821-2;P12821;J3KSQ5;J3KTB8	ACE		F8VV32;A0A0B4J259;P61626	LYZ		A0A0C4DH24	IGKV6-21
A0A0A0MSV6;D6RGJ1	C1QB		A0A0C4DFP6;Q9NQ79-3;Q9NQ79-2;Q9NQ79;Q5T4F6	CRTAC1		A0A0C4DH31;P23083	IGHV1-18
A0A0A0MTH3;Q13418;Q13418-2;Q13418-3;A0A087WWY6	ILK		A0A0C4DH24	IGKV6-21		A0A0C4DH35	IGHV3-35
A0A0B4J1U7	IGHV6-1		A0A0C4DH31;P23083	IGHV1-18		A0A0C4DH38;A0A0J9YXX1	IGHV5-51
A0A0B4J1X5;A0A0C4DH42;A0A075B7E8;P0DP02;P01767;P01772;A0A0J9YVY3	IGHV3-74;IGHV3-66;IGHV3OR16-13		A0A0C4DH35	IGHV3-35		P0DP08;P0DP06;A0A0C4DH41;P01825;P06331;P01824;A0A0J9YWU9	IGHV4-61
A0A0B4J231;B9A064;A0A5H1ZRQ4;P0CG04	IGLL5;IGLC1		A0A0C4DH38;A0A0J9YXX1	IGHV5-51		A0A0C4DH67;A0A0C4DH69;A0A075B6S5	IGKV1-8;IGKV1-9;IGKV1-27
F8VV32;A0A0B4J259;P61626	LYZ		P0DP08;P0DP06;A0A0C4DH41;P01825;P06331;P01824;A0A0J9YWU9	IGHV4-61		A0A0C4DH73;A0A0C4DH72;P04432;P01611;P01597	IGKV1-12;IGKV1-6
A0A0C4DFP6;Q9NQ79-3;Q9NQ79-2;Q9NQ79;Q5T4F6	CRTAC1		A0A0C4DH67;A0A0C4DH69;A0A075B6S5	IGKV1-8;IGKV1-9;IGKV1-27		A0A0G2JMY9;Q8N6C8-3;Q8N6C8;Q8N6C8-2;A0A0G2JM99;A0A0G2JNK9;A0A0G2JMJ0;A0A0G2JQ46;Q8NHL6-4;Q8NHL6;A8MVE2;Q8NHL6-5;A0A0G2JNR3;A0A0B4J1W1;Q8NHL6-2;F6TER3;Q8NHL6-3;A0A087WSX8;D9IDM6;A0A0G2JLS4;A0A0G2JQ15;F6RVM3;A0A0G2JP64;D9IDM5;A0A0G2JNM2;A0A0G2JQ44;A0A0G2JP80;A0A0G2JNQ6;A0A087WSV6;A0A075B7A5;C9JWL8;A0A0G2JN35;A0A0G2JNQ7;A0A0G2JNH0;A0A0G2JMZ3;A0A0G2JNB3;A0A0G2JM46;A0A0G2JPW1;A0A0G2JQ25;A0A0G2JPR9;A0A…	LILRA3
A0A0C4DH24	IGKV6-21		A0A0C4DH73;A0A0C4DH72;P04432;P01611;P01597	IGKV1-12;IGKV1-6		A0A0G2JPR0;A0A140TA49
A0A0C4DH31;P23083	IGHV1-18		A0A0G2JMY9;Q8N6C8-3;Q8N6C8;Q8N6C8-2;A0A0G2JM99;A0A0G2JNK9;A0A0G2JMJ0;A0A0G2JQ46;Q8NHL6-4;Q8NHL6;A8MVE2;Q8NHL6-5;A0A0G2JNR3;A0A0B4J1W1;Q8NHL6-2;F6TER3;Q8NHL6-3;A0A087WSX8;D9IDM6;A0A0G2JLS4;A0A0G2JQ15;F6RVM3;A0A0G2JP64;D9IDM5;A0A0G2JNM2;A0A0G2JQ44;A0A0G2JP80;A0A0G2JNQ6;A0A087WSV6;A0A075B7A5;C9JWL8;A0A0G2JN35;A0A0G2JNQ7;A0A0G2JNH0;A0A0G2JMZ3;A0A0G2JNB3;A0A0G2JM46;A0A0G2JPW1;A0A0G2JQ25;A0A0G2JPR9;A0A…	LILRA3		A0A0J9YX35
A0A0C4DH35	IGHV3-35		A0A0G2JPR0;A0A140TA49			P0DP03;A0A0J9YY99;P01768;P01764	IGHV3-23
A0A0C4DH38;A0A0J9YXX1	IGHV5-51		A0A0J9YX35			H0Y8D1;CON__P07477;A0A0J9YYC8;E7EQ64;A6XMV9;Q8NHM4;P07478;P07477	PRSS1;PRSS3P2;PRSS2
P0DP08;P0DP06;A0A0C4DH41;P01825;P06331;P01824;A0A0J9YWU9	IGHV4-61		A0A0J9YXP8;A0A0J9YX90;A0A0J9YYH3;A0A2R8Y6C7;K7EQ48;A0A2U3TZU2;P06744;P06744-2;K7EPY4;K7EP41;K7ENA0;K7ERC6;CON__Q3ZBD7	GPI		P48059-2;P48059;A0A8Q3WKI3;A0A8Q3WLN4;A0A0M3HER1;A0A8Q3WKJ2;P48059-4;P48059-5;P48059-3;Q7Z4I7-4;Q7Z4I7-3;Q7Z4I7;Q7Z4I7-5;Q7Z4I7-2;A0A8Q3WLX8;A0A0J9YXC7;A0A8Q3WKP0;A0A8Q3WKK6;H0Y592	LIMS1
A0A0C4DH67;A0A0C4DH69;A0A075B6S5	IGKV1-8;IGKV1-9;IGKV1-27		P0DP03;A0A0J9YY99;P01768;P01764	IGHV3-23		A0A3B3ISJ1;A0A0S2Z4L3;P07225;G5E9F8;A0A3B3IRK9;A0A3B3IUA6;C9K0R0;CON__P07224	PROS1
A0A0C4DH73;A0A0C4DH72;P04432;P01611;P01597	IGKV1-12;IGKV1-6		H0Y8D1;CON__P07477;A0A0J9YYC8;E7EQ64;A6XMV9;Q8NHM4;P07478;P07477	PRSS1;PRSS3P2;PRSS2		A0A0U1RQL8
A0A0G2JMY9;Q8N6C8-3;Q8N6C8;Q8N6C8-2;A0A0G2JM99;A0A0G2JNK9;A0A0G2JMJ0;A0A0G2JQ46;Q8NHL6-4;Q8NHL6;A8MVE2;Q8NHL6-5;A0A0G2JNR3;A0A0B4J1W1;Q8NHL6-2;F6TER3;Q8NHL6-3;A0A087WSX8;D9IDM6;A0A0G2JLS4;A0A0G2JQ15;F6RVM3;A0A0G2JP64;D9IDM5;A0A0G2JNM2;A0A0G2JQ44;A0A0G2JP80;A0A0G2JNQ6;A0A087WSV6;A0A075B7A5;C9JWL8;A0A0G2JN35;A0A0G2JNQ7;A0A0G2JNH0;A0A0G2JMZ3;A0A0G2JNB3;A0A0G2JM46;A0A0G2JPW1;A0A0G2JQ25;A0A0G2JPR9;A0A…	LILRA3		P48059-2;P48059;A0A8Q3WKI3;A0A8Q3WLN4;A0A0M3HER1;A0A8Q3WKJ2;P48059-4;P48059-5;P48059-3;Q7Z4I7-4;Q7Z4I7-3;Q7Z4I7;Q7Z4I7-5;Q7Z4I7-2;A0A8Q3WLX8;A0A0J9YXC7;A0A8Q3WKP0;A0A8Q3WKK6;H0Y592	LIMS1		A0A8I5KRE7;A0A8I5KPX7;A0A0U2N547;A0A8J8Z860;A0A8I5KQZ6;A0A8I5QKL5;A0A8I5QKP7;A0A8I5KS03;P10721-2;P10721;A0A8I5KR87;A0A8I5KXA4	KIT
A0A0G2JPR0;A0A140TA49			A0A3B3ISJ1;A0A0S2Z4L3;P07225;G5E9F8;A0A3B3IRK9;A0A3B3IUA6;C9K0R0;CON__P07224	PROS1		A0A140T930;A0A140T912;O78179;A0A140T937;A0A1W2PRZ0;A0A140T9M5;A0A1W2PP77;A0A140T9Z4;A0A140T9T1;A0A140T942;A0A140T9E1;A0A140T9L3;A0A140TA03;A0A140T953;A0A140TA21;A0A140TA05;A0A140TA13;A0A140T9D4;A0A1W2PNR7;A0A140TA12;A0A140TA02;A0A140T9Z7;F8W9Z8	HLA-C
A0A0J9YX35			A0A0U1RQL8			O19617;A0A140T921;A2AEA2;A0A140T9H5;A0A140T9U8;P10321;P10321-2	HLA-C
A0A0J9YXP8;A0A0J9YX90;A0A0J9YYH3;A0A2R8Y6C7;K7EQ48;A0A2U3TZU2;P06744;P06744-2;K7EPY4;K7EP41;K7ENA0;K7ERC6;CON__Q3ZBD7	GPI		A0A0U1RRH7;Q93077;P20671;P04908;A0A0U1RR32;Q7L7L0;P0C0S8;Q16777;Q9BTM1;Q96KK5;Q99878;Q6FI13;Q96QV6;P16104;Q9BTM1-2;H0YFX9;A0A3B3IS11;Q8IUE6;Q71UI9-5	HIST1H2AC;HIST1H2AD;HIST1H2AB;HIST3H2A;HIST1H2AG;HIST2H2AC;H2AFJ;HIST1H2AH;HIST1H2AJ;HIST2H2AA3;HIST1H2AA;H2AFX		A0A182DWH7;P49908;A0A182DWH8;R4GMT5	SEPP1
P0DP03;A0A0J9YY99;P01768;P01764	IGHV3-23		A0A8I5KRE7;A0A8I5KPX7;A0A0U2N547;A0A8J8Z860;A0A8I5KQZ6;A0A8I5QKL5;A0A8I5QKP7;A0A8I5KS03;P10721-2;P10721;A0A8I5KR87;A0A8I5KXA4	KIT		F8W787;A0A1B0GW44;A0A1B0GVP3;A0A1B0GV23;A0A1B0GVD5;A0A1B0GWE8;C9JH19;P07339;H7C469;A0A1B0GU92;A0A1B0GU03;A0A1B0GVF1;F8WD96	CTSD
H0Y8D1;CON__P07477;A0A0J9YYC8;E7EQ64;A6XMV9;Q8NHM4;P07478;P07477	PRSS1;PRSS3P2;PRSS2		A0A140T930;A0A140T912;O78179;A0A140T937;A0A1W2PRZ0;A0A140T9M5;A0A1W2PP77;A0A140T9Z4;A0A140T9T1;A0A140T942;A0A140T9E1;A0A140T9L3;A0A140TA03;A0A140T953;A0A140TA21;A0A140TA05;A0A140TA13;A0A140T9D4;A0A1W2PNR7;A0A140TA12;A0A140TA02;A0A140T9Z7;F8W9Z8	HLA-C		Q5SRN7;A0A1W2PS24;Q5SRN5;P04439;P04439-2;A0A0G2JI36;A0A1W2PQD0;Q5SUL5;A0A1W2PSE7;A0A0G2JIF2;A0A0G2JL56;P01893	HLA-A;HLA-H
P48059-2;P48059;A0A8Q3WKI3;A0A8Q3WLN4;A0A0M3HER1;A0A8Q3WKJ2;P48059-4;P48059-5;P48059-3;Q7Z4I7-4;Q7Z4I7-3;Q7Z4I7;Q7Z4I7-5;Q7Z4I7-2;A0A8Q3WLX8;A0A0J9YXC7;A0A8Q3WKP0;A0A8Q3WKK6;H0Y592	LIMS1		O19617;A0A140T921;A2AEA2;A0A140T9H5;A0A140T9U8;P10321;P10321-2	HLA-C		A0A286YES1;A0A4W9A917;P01860	IGHG3
A0A3B3ISJ1;A0A0S2Z4L3;P07225;G5E9F8;A0A3B3IRK9;A0A3B3IUA6;C9K0R0;CON__P07224	PROS1		A0A1W2PR11;Q5QT33;A0A140T962;A0A140T9J9;A0A140T9B3;A0A1W2PRX1;A0A1W2PNZ7	HLA-C		A0A286YEY1;P01876	IGHA1
A0A0U1RQL8			A0A182DWH7;P49908;A0A182DWH8;R4GMT5	SEPP1		A0A286YEY4;P01859	IGHG2
A0A0U1RRH7;Q93077;P20671;P04908;A0A0U1RR32;Q7L7L0;P0C0S8;Q16777;Q9BTM1;Q96KK5;Q99878;Q6FI13;Q96QV6;P16104;Q9BTM1-2;H0YFX9;A0A3B3IS11;Q8IUE6;Q71UI9-5	HIST1H2AC;HIST1H2AD;HIST1H2AB;HIST3H2A;HIST1H2AG;HIST2H2AC;H2AFJ;HIST1H2AH;HIST1H2AJ;HIST2H2AA3;HIST1H2AA;H2AFX		F8W787;A0A1B0GW44;A0A1B0GVP3;A0A1B0GV23;A0A1B0GVD5;A0A1B0GWE8;C9JH19;P07339;H7C469;A0A1B0GU92;A0A1B0GU03;A0A1B0GVF1;F8WD96	CTSD		A0A286YEY5;P01877	IGHA2
A0A8I5KRE7;A0A8I5KPX7;A0A0U2N547;A0A8J8Z860;A0A8I5KQZ6;A0A8I5QKL5;A0A8I5QKP7;A0A8I5KS03;P10721-2;P10721;A0A8I5KR87;A0A8I5KXA4	KIT		Q5SRN7;A0A1W2PS24;Q5SRN5;P04439;P04439-2;A0A0G2JI36;A0A1W2PQD0;Q5SUL5;A0A1W2PSE7;A0A0G2JIF2;A0A0G2JL56;P01893	HLA-A;HLA-H		A0A286YFJ8;P01861	IGHG4
A0A140T930;A0A140T912;O78179;A0A140T937;A0A1W2PRZ0;A0A140T9M5;A0A1W2PP77;A0A140T9Z4;A0A140T9T1;A0A140T942;A0A140T9E1;A0A140T9L3;A0A140TA03;A0A140T953;A0A140TA21;A0A140TA05;A0A140TA13;A0A140T9D4;A0A1W2PNR7;A0A140TA12;A0A140TA02;A0A140T9Z7;F8W9Z8	HLA-C		A0A286YES1;A0A4W9A917;P01860	IGHG3		P11171;A0A2R8YD30;P11171-2;P11171-7;P11171-4;P11171-3;A0A2R8Y5Z6;A0A2R8Y5G2;A0A2R8Y420;A0A2R8YCW8;A0A2U3TZH6;A0A3B3IU06;A0A2R8Y570;A0A2R8Y6G5;A0A2R8YFR9;A0A2R8Y5C8;A0A3B3IUD6;A0A2R8Y4N6;A0A2R8Y7N0;A0A2R8Y6D0;A0A3B3ITP0;A0A1B0GWG0;P11171-6;P11171-5;A0A2R8Y7Y3	EPB41
A0A140T955;A0A140T933;A0A1W2PPQ2;A0A1W2PRT9;Q53Z42;A0A140T9I0;A0A140T9X5;A0A140T913	HLA-A		A0A286YEY1;P01876	IGHA1		A0A8V8TQ73;A0A8V8TQ42;A0A8V8TQV9;A0A2R8Y5W7;K4DIA0;O75144;O75144-2;A0A8V8TQW2;B7Z1W8;O75144-3	ICOSLG
O19617;A0A140T921;A2AEA2;A0A140T9H5;A0A140T9U8;P10321;P10321-2	HLA-C		A0A286YEY4;P01859	IGHG2		A0A8V8TQS1;V9GYE7;A0A3B3IQ51;P36980-2;P36980;A0A3B3ISW6;A0A8V8TPL2;A0A3B3IRW0;A0A3B3IS00;A0A3B3IS28	CFHR2
A0A1W2PR11;Q5QT33;A0A140T962;A0A140T9J9;A0A140T9B3;A0A1W2PRX1;A0A1W2PNZ7	HLA-C		A0A286YEY5;P01877	IGHA2		A0A3B3IRW2;A0A3B3IRK6;Q13724-2;Q13724;A0A3B3IS52;A0A8I5KTK5	MOGS
A0A182DWH7;P49908;A0A182DWH8;R4GMT5	SEPP1		A0A286YFJ8;P01861	IGHG4		P05062;A0A3B3IS80;A0A3B3ITZ0	ALDOB
F8W787;A0A1B0GW44;A0A1B0GVP3;A0A1B0GV23;A0A1B0GVD5;A0A1B0GWE8;C9JH19;P07339;H7C469;A0A1B0GU92;A0A1B0GU03;A0A1B0GVF1;F8WD96	CTSD		A0A8V8TQ73;A0A8V8TQ42;A0A8V8TQV9;A0A2R8Y5W7;K4DIA0;O75144;O75144-2;A0A8V8TQW2;B7Z1W8;O75144-3	ICOSLG		A0A3B3ISR2;B4DPQ0;P00736;F5H2D0;A0A3B3ITU4;F5H1V0;F5H6Y3;F5H3N3;F5H3A3;F5H1N6;F5GWL0	C1R
A0A1W2PR68;A0A1W2PQT3;A0A1W2PPH1;A0A1W2PQH3;A0A1W2PQY8;P23368;A0A1W2PQ37;A0A1W2PQF8;P23368-2	ME2		P51659;E7EPL9;A0A804HK65;A0A2R8YD50;A0A804HKU2;P51659-2;E7ER27;A0A804HIR1;P51659-3;A0A2R8YF45;A0A2R8Y7L2;E7ET17;A0A2R8YDT8;A0A804HKB5;A0A2R8YEG2;A0A804HK88;A0A804HKT2;A0A804HLJ0	HSD17B4		H0Y4U3;A0A3B3ISU3;O75015;C9JC71;A0A8V8TN80	FCGR3B
Q5SRN7;A0A1W2PS24;Q5SRN5;P04439;P04439-2;A0A0G2JI36;A0A1W2PQD0;Q5SUL5;A0A1W2PSE7;A0A0G2JIF2;A0A0G2JL56;P01893	HLA-A;HLA-H		A0A8V8TQS1;V9GYE7;A0A3B3IQ51;P36980-2;P36980;A0A3B3ISW6;A0A8V8TPL2;A0A3B3IRW0;A0A3B3IS00;A0A3B3IS28	CFHR2		P12955;K7ES25;P12955-3;A0A494C165;A0A8V8TLL9;A0A8V8TLR1;A0A8V8TLP2;A0A8V8TLP4;A0A8V8TN48;A0A8V8TNF2;A0A8V8TLN7;A0A494C194;P12955-2;A0A8V8TLR6;A0A8V8TN70;A0A8V8TM86;V9GYE4	PEPD
A0A286YES1;A0A4W9A917;P01860	IGHG3		A0A3B3IRW2;A0A3B3IRK6;Q13724-2;Q13724;A0A3B3IS52;A0A8I5KTK5	MOGS		A0A7I2V5Z9;A0A7I2YQL8;A0A499FJK2;P01137	TGFB1
A0A286YEY1;P01876	IGHA1		P05062;A0A3B3IS80;A0A3B3ITZ0	ALDOB		A0A4W8ZXM2;A0A0B4J1Y9;A0A075B7D8	IGHV3-72
A0A286YEY4;P01859	IGHG2		A0A3B3ISR2;B4DPQ0;P00736;F5H2D0;A0A3B3ITU4;F5H1V0;F5H6Y3;F5H3N3;F5H3A3;F5H1N6;F5GWL0	C1R		H3BS06;B7ZBA8;A0A590PWR5;A6NI56	CCDC154
A0A286YEY5;P01877	IGHA2		H0Y4U3;A0A3B3ISU3;O75015;C9JC71;A0A8V8TN80	FCGR3B		A0A590UJC4;A0A590UK34;A0A590UJR3;A0A590UJ21;A0A590UJ50;Q13616	CUL1
A0A286YFJ8;P01861	IGHG4		P12955;K7ES25;P12955-3;A0A494C165;A0A8V8TLL9;A0A8V8TLR1;A0A8V8TLP2;A0A8V8TLP4;A0A8V8TN48;A0A8V8TNF2;A0A8V8TLN7;A0A494C194;P12955-2;A0A8V8TLR6;A0A8V8TN70;A0A8V8TM86;V9GYE4	PEPD		A0A5F9ZHA0
A0A8V8TQ73;A0A8V8TQ42;A0A8V8TQV9;A0A2R8Y5W7;K4DIA0;O75144;O75144-2;A0A8V8TQW2;B7Z1W8;O75144-3	ICOSLG		A0A7I2V5Z9;A0A7I2YQL8;A0A499FJK2;P01137	TGFB1		A0A5F9ZHM4;P07195;A0A3B3IS95;A8MW50;C9J7H8;F5H793;F5H5G7;F5H155;G3XAP5;F5H245;Q6ZMR3;P07864	LDHB
P51659;E7EPL9;A0A804HK65;A0A2R8YD50;A0A804HKU2;P51659-2;E7ER27;A0A804HIR1;P51659-3;A0A2R8YF45;A0A2R8Y7L2;E7ET17;A0A2R8YDT8;A0A804HKB5;A0A2R8YEG2;A0A804HK88;A0A804HKT2;A0A804HLJ0	HSD17B4		A0A4W8ZXM2;A0A0B4J1Y9;A0A075B7D8	IGHV3-72		A0A5F9ZHN7;Q9NTJ5;F8WDN7;E9PGZ4;Q9NTJ5-2;F8WCQ2	SACM1L
A0A8V8TQS1;V9GYE7;A0A3B3IQ51;P36980-2;P36980;A0A3B3ISW6;A0A8V8TPL2;A0A3B3IRW0;A0A3B3IS00;A0A3B3IS28	CFHR2		H3BS06;B7ZBA8;A0A590PWR5;A6NI56	CCDC154		B8ZZ51;B9A041;A0A5K1VW95;P40925-2;P40925;P40925-3	MDH1
A0A3B3IRW2;A0A3B3IRK6;Q13724-2;Q13724;A0A3B3IS52;A0A8I5KTK5	MOGS		A0A590UJC4;A0A590UK34;A0A590UJR3;A0A590UJ21;A0A590UJ50;Q13616	CUL1		A0A669KB69;Q6Q788	APOA5
P05062;A0A3B3IS80;A0A3B3ITZ0	ALDOB		A0A5F9ZHA0			A0A669KBG0;Q8NBP7;Q8NBP7-2;A0A669KB81	PCSK9
A0A3B3ISR2;B4DPQ0;P00736;F5H2D0;A0A3B3ITU4;F5H1V0;F5H6Y3;F5H3N3;F5H3A3;F5H1N6;F5GWL0	C1R		A0A5F9ZHM4;P07195;A0A3B3IS95;A8MW50;C9J7H8;F5H793;F5H5G7;F5H155;G3XAP5;F5H245;Q6ZMR3;P07864	LDHB		C9JD14;C9JXA5;E9PCP0;A0A7I2S2S9;A0A6Q8PFV8;A0A6Q8PFE0;A0A6Q8PG88;B1AKQ8;F5H0S8;E7EP32;A0A6Q8PFW8;H7C5J5;F5H8J8;F5H100;C9JIS1;F6UT28;F6X3N5;C9JZN1;P16520-2;P62873-2;P62879;P16520;P62873;Q9HAV0	GNB4;GNB2;GNB3;GNB1
H0Y4U3;A0A3B3ISU3;O75015;C9JC71;A0A8V8TN80	FCGR3B		A0A5F9ZHN7;Q9NTJ5;F8WDN7;E9PGZ4;Q9NTJ5-2;F8WCQ2	SACM1L		A0A7I2V2D2;P05155;P05155-3;E9PGN7;P05155-2;H9KV48;A0A087WUD9;A0A7I2V5R3;A0A7I2V2X2;A0A7I2V4I9;CON__P50448;C9JZJ9;B5MCB9	SERPING1
A0A494C0L6;C9JGI3;P19971;P19971-2;A0A494C0A4;A0A494C1N7	TYMP		A0A669KB69;Q6Q788	APOA5		H7C4K3;A0A7I2V348;A0A7I2V2F9;E7EUI6;C9JPK5;P05556-2;P05556;P05556-5;P05556-4;P05556-3;A0A7I2V5Z8;A0A7I2V5T3;H7C4N8	ITGB1
P12955;K7ES25;P12955-3;A0A494C165;A0A8V8TLL9;A0A8V8TLR1;A0A8V8TLP2;A0A8V8TLP4;A0A8V8TN48;A0A8V8TNF2;A0A8V8TLN7;A0A494C194;P12955-2;A0A8V8TLR6;A0A8V8TN70;A0A8V8TM86;V9GYE4	PEPD		A0A669KBG0;Q8NBP7;Q8NBP7-2;A0A669KB81	PCSK9		A0A7I2V2R5;A0A7I2V2X8;P27487;A0A7I2V5R8;A0A7I2V2I2;F8WE17;A0A7I2V3F5;F8WBB6	DPP4
C9JMN9;A0A499FI48;P13667	PDIA4		C9JD14;C9JXA5;E9PCP0;A0A7I2S2S9;A0A6Q8PFV8;A0A6Q8PFE0;A0A6Q8PG88;B1AKQ8;F5H0S8;E7EP32;A0A6Q8PFW8;H7C5J5;F5H8J8;F5H100;C9JIS1;F6UT28;F6X3N5;C9JZN1;P16520-2;P62873-2;P62879;P16520;P62873;Q9HAV0	GNB4;GNB2;GNB3;GNB1		A0A7I2YQK6;A0A7I2V2X6;P10809;A0A7I2V599;A0A7I2V5M1;A0A7I2V5K3;A0A7I2YQ71;A0A7I2V369;C9JL25;E7EXB4;E7ESH4;P10809-2;C9JL19;C9JCQ4;C9J0S9	HSPD1
A0A7I2V5Z9;A0A7I2YQL8;A0A499FJK2;P01137	TGFB1		A0A7I2V2D2;P05155;P05155-3;E9PGN7;P05155-2;H9KV48;A0A087WUD9;A0A7I2V5R3;A0A7I2V2X2;A0A7I2V4I9;CON__P50448;C9JZJ9;B5MCB9	SERPING1		A0A7P0T8A3;C9JUP7;A0A7P0TAW3;A0A7I2V540;P55072;A0A7P0Z4C6;A0A7P0TAQ1;A0A7P0T8Q5;A0A7P0TAY0;A0A7I2V2Y2;A0A7I2V5G8	VCP
A0A4W8ZXM2;A0A0B4J1Y9;A0A075B7D8	IGHV3-72		H7C4K3;A0A7I2V348;A0A7I2V2F9;E7EUI6;C9JPK5;P05556-2;P05556;P05556-5;P05556-4;P05556-3;A0A7I2V5Z8;A0A7I2V5T3;H7C4N8	ITGB1		A0A7I2YQQ3;Q92820;A0A7I2V5X9;A0A7I2V5P2	GGH
H3BS06;B7ZBA8;A0A590PWR5;A6NI56	CCDC154		A0A7I2V2R5;A0A7I2V2X8;P27487;A0A7I2V5R8;A0A7I2V2I2;F8WE17;A0A7I2V3F5;F8WBB6	DPP4		A0A7P0MNE9;P35030-5;P35030-3;P35030-2;P35030-4;P35030	PRSS3
A0A590UJC4;A0A590UK34;A0A590UJR3;A0A590UJ21;A0A590UJ50;Q13616	CUL1		A0A7I2YQK6;A0A7I2V2X6;P10809;A0A7I2V599;A0A7I2V5M1;A0A7I2V5K3;A0A7I2YQ71;A0A7I2V369;C9JL25;E7EXB4;E7ESH4;P10809-2;C9JL19;C9JCQ4;C9J0S9	HSPD1		A0A7P0TAR9;A0A7P0Z4D6;A0A7P0Z484;D6RGY2;A0A7P0T9L0;A0A7P0T8G1;A0A7P0TB65;A0A7P0T937;A0A7P0T840;A0A7P0TAE9;P27824-3;P27824;P27824-2;D6RFL1;A0A7P0Z4H2	CANX
A0A5F9ZHA0			A0A7I2V4S4;A0A7I2V4N1;A0A7I2V3P1;A0A7I2V4I6;A0A7I2V3P7;A0A7I2V323;P22626-2;P22626;A0A7I2YQN4;A0A7I2V4N0;A0A087WUI2;A0A024RA28	HNRNPA2B1;HNRPA2B1		P07237;H0Y3Z3;A0A7P0TA35;A0A7P0TB26;A0A7P0T8J3;A0A7P0T8C0;I3L0S0;H7BZ94;A0A7P0TA71;A0A7P0TA97;I3L4M2;A0A7P0T8X1;A0A7P0T9D6;A0A7P0T9U6;A0A7P0T9K9;I3L514;I3L3P5;B3KTQ9;I3L3U6;A0A7P0Z476;A0A7P0Z4J0;A0A7P0T9S9;A0A7P0Z4S2;A0A7P0TBP8;A0A7P0TAX9;I3NI03	P4HB
A0A5F9ZHM4;P07195;A0A3B3IS95;A8MW50;C9J7H8;F5H793;F5H5G7;F5H155;G3XAP5;F5H245;Q6ZMR3;P07864	LDHB		A0A7P0T8A3;C9JUP7;A0A7P0TAW3;A0A7I2V540;P55072;A0A7P0Z4C6;A0A7P0TAQ1;A0A7P0T8Q5;A0A7P0TAY0;A0A7I2V2Y2;A0A7I2V5G8	VCP		A0A7P0T8D1;P01019;A0A7P0TBH1;A0A7P0TA52;A0A7P0T9S6;A0A7P0TAP4;A0A7P0Z441	AGT
A0A5F9ZHN7;Q9NTJ5;F8WDN7;E9PGZ4;Q9NTJ5-2;F8WCQ2	SACM1L		A0A7I2YQQ3;Q92820;A0A7I2V5X9;A0A7I2V5P2	GGH		P08195-4;A0A7P0TBF8;P08195-5;P08195;P08195-3;P08195-2;A0A7P0Z4P5;A0A7P0TAN7;A0A7P0Z4A0;A0A7P0T9F7;F5GZS6;A0A7P0T8F1;A0A7P0TAS6;A0A7P0T8U7;F5GZI0;F5H056;H0YH36;A0A7P0TAT7;H0YFS2;F5H0E2;H0YFX4;F5H867;A0A7P0T853	SLC3A2
B8ZZ51;B9A041;A0A5K1VW95;P40925-2;P40925;P40925-3	MDH1		A0A7P0MNE9;P35030-5;P35030-3;P35030-2;P35030-4;P35030	PRSS3		A0A7P0TAE1;H0YIV0;A0A7P0TAT8;P14625;A0A7P0T917;A0A087WT78;A0A7P0T823;A0A7P0TAY2;A0A7P0TBC2;A0A7P0T8R3;A0A7P0T885;A0A7P0Z405;F8W026;Q58FF3	HSP90B1
A0A669KB69;Q6Q788	APOA5		A0A7P0TAR9;A0A7P0Z4D6;A0A7P0Z484;D6RGY2;A0A7P0T9L0;A0A7P0T8G1;A0A7P0TB65;A0A7P0T937;A0A7P0T840;A0A7P0TAE9;P27824-3;P27824;P27824-2;D6RFL1;A0A7P0Z4H2	CANX		A0A7P0Z497;P23284;A0A7P0T7U3;A0A7P0TB45	PPIB
A0A669KBG0;Q8NBP7;Q8NBP7-2;A0A669KB81	PCSK9		A0A7P0T861;K7EL50;P27797;K7EJB9	CALR		A0A804HHZ3;P0DUB6;P0DTE8;P0DTE7;P04746-2;P19961-2;P19961;P04746	AMY2A;AMY2B
C9JD14;C9JXA5;E9PCP0;A0A7I2S2S9;A0A6Q8PFV8;A0A6Q8PFE0;A0A6Q8PG88;B1AKQ8;F5H0S8;E7EP32;A0A6Q8PFW8;H7C5J5;F5H8J8;F5H100;C9JIS1;F6UT28;F6X3N5;C9JZN1;P16520-2;P62873-2;P62879;P16520;P62873;Q9HAV0	GNB4;GNB2;GNB3;GNB1		P07237;H0Y3Z3;A0A7P0TA35;A0A7P0TB26;A0A7P0T8J3;A0A7P0T8C0;I3L0S0;H7BZ94;A0A7P0TA71;A0A7P0TA97;I3L4M2;A0A7P0T8X1;A0A7P0T9D6;A0A7P0T9U6;A0A7P0T9K9;I3L514;I3L3P5;B3KTQ9;I3L3U6;A0A7P0Z476;A0A7P0Z4J0;A0A7P0T9S9;A0A7P0Z4S2;A0A7P0TBP8;A0A7P0TAX9;I3NI03	P4HB		P12814-3;P12814;A0A804HII9;A0A804HK61;A0A804HKE2;P12814-2;P12814-4;A0A804HJU8;A0A804HIN7;A0A7I2V4Y4;A0A804HLD0;A0A804HLF4;A0A804HL31;H9KV75;A0A804HJQ9;G3V2N5;H7C5W8;G3V2W4;H0YJW3;P35609;A0A804HI95;A0A494C1A0;P35609-2;A0A804HJN7;H0YJ11;G3V5M4;G3V2X9;A0A804HIY0;Q08043;A0A087WSZ2;A0A804HKG0;A0A494C166;A0A494C033;A0A494C0Q3;A0A494C060;G3V2E8;G3V380;D6RH00;K7EP19;A0A494C031	ACTN1
A0A7I2V2D2;P05155;P05155-3;E9PGN7;P05155-2;H9KV48;A0A087WUD9;A0A7I2V5R3;A0A7I2V2X2;A0A7I2V4I9;CON__P50448;C9JZJ9;B5MCB9	SERPING1		A0A7P0T8D1;P01019;A0A7P0TBH1;A0A7P0TA52;A0A7P0T9S6;A0A7P0TAP4;A0A7P0Z441	AGT		P30101;A0A8I5KW33;A0A8I5KS72;A0A8I5KT88;A0A8I5KNU9;A0A8I5QKQ5;A0A8I5KW00;A0A8I5KXC9;A0A8I5KPY2;A0A8I5KRV3;A0A8I5KYJ6;A0A8I5KXE2;A0A8I5KP58;A0A8I5QJM1;H7BZJ3;A0A8I5KTA1;A0A8I5QKT6	PDIA3
H7C4K3;A0A7I2V348;A0A7I2V2F9;E7EUI6;C9JPK5;P05556-2;P05556;P05556-5;P05556-4;P05556-3;A0A7I2V5Z8;A0A7I2V5T3;H7C4N8	ITGB1		P08195-4;A0A7P0TBF8;P08195-5;P08195;P08195-3;P08195-2;A0A7P0Z4P5;A0A7P0TAN7;A0A7P0Z4A0;A0A7P0T9F7;F5GZS6;A0A7P0T8F1;A0A7P0TAS6;A0A7P0T8U7;F5GZI0;F5H056;H0YH36;A0A7P0TAT7;H0YFS2;F5H0E2;H0YFX4;F5H867;A0A7P0T853	SLC3A2		A0A8I5KTJ3;A0A8I5KYC9;O75506	HSBP1
H0Y8S0;A0A7I2YQB2;A0A7I2V3F7;A0A7I2V2G2;A0A7I2V2S7;D6RCD7;P38646	HSPA9		A0A7P0TAE1;H0YIV0;A0A7P0TAT8;P14625;A0A7P0T917;A0A087WT78;A0A7P0T823;A0A7P0TAY2;A0A7P0TBC2;A0A7P0T8R3;A0A7P0T885;A0A7P0Z405;F8W026;Q58FF3	HSP90B1		A0A8I5KW61;P02775;P02776;P10720	PPBP
A0A7I2YQ85;F8VTQ5;F8W646;F8VZ49;A0A7I2V2L6;F8W6I7;A0A7I2V3R8;A0A7I2V3W0;P09651-3;Q32P51;P09651-2;P09651	HNRNPA1;HNRNPA1L2		A0A7P0Z497;P23284;A0A7P0T7U3;A0A7P0TB45	PPIB		A0A8I5KWT8;P35579;Q5BKV1;A0A8I5KU92;A0A8I5KYI1;P35749-4;P35749;P35749-2;P35749-3;P35580-4;A0A8I5KZ38;P35580-3;P35580-2;P35580-5;P35580;B1AH99;A0A494C024;A0A2R8Y4C3;REV__Q9UKV3;REV__Q9UKV3-5;REV__E7EQT4;REV__S4R3H4	MYH9
A0A7I2V2R5;A0A7I2V2X8;P27487;A0A7I2V5R8;A0A7I2V2I2;F8WE17;A0A7I2V3F5;F8WBB6	DPP4		A0A804HHZ3;P0DUB6;P0DTE8;P0DTE7;P04746-2;P19961-2;P19961;P04746	AMY2A;AMY2B		A0A8Q3SI22
A0A7I2V349;A0A7I2V506;A0A7I2V699;A0A7I2V2U7;A0A7I2V5M5;A0A7I2V428;C9JLB1;A0A7I2V3F3;H7BY16;P19338	NCL		P12814-3;P12814;A0A804HII9;A0A804HK61;A0A804HKE2;P12814-2;P12814-4;A0A804HJU8;A0A804HIN7;A0A7I2V4Y4;A0A804HLD0;A0A804HLF4;A0A804HL31;H9KV75;A0A804HJQ9;G3V2N5;H7C5W8;G3V2W4;H0YJW3;P35609;A0A804HI95;A0A494C1A0;P35609-2;A0A804HJN7;H0YJ11;G3V5M4;G3V2X9;A0A804HIY0;Q08043;A0A087WSZ2;A0A804HKG0;A0A494C166;A0A494C033;A0A494C0Q3;A0A494C060;G3V2E8;G3V380;D6RH00;K7EP19;A0A494C031	ACTN1		A0A8Q3SI33;D6R934;A0A8Q3WM25;P02746	C1QB
A0A7I2YQK6;A0A7I2V2X6;P10809;A0A7I2V599;A0A7I2V5M1;A0A7I2V5K3;A0A7I2YQ71;A0A7I2V369;C9JL25;E7EXB4;E7ESH4;P10809-2;C9JL19;C9JCQ4;C9J0S9	HSPD1		A0A804HIV7;Q5HY57;P50402	EMD		A0A8Q3SI37;A0A8Q3SI95;P02748;A0A8Q3SI39;CON__Q3MHN2;REV__Q4AC99;A0A8V8TLG2;A0A8V8TLW2;A0A2R8YD85;Q96BY6-2;Q96BY6-3;Q96BY6	C9
A0A7I2V4S4;A0A7I2V4N1;A0A7I2V3P1;A0A7I2V4I6;A0A7I2V3P7;A0A7I2V323;P22626-2;P22626;A0A7I2YQN4;A0A7I2V4N0;A0A087WUI2;A0A024RA28	HNRNPA2B1;HNRPA2B1		A0A8C8KBL6;P23229-7;P23229-4;P23229-2;P23229-5;P23229-3;P23229-9;P23229-6;P23229;C9JXX7	ITGA6		A0A8Q3SIA1;A0A8Q3WKW3;A0A8Q3WLY2;A0A8Q3SI78;A0A0D9SG88;A0A8Q3WM71;A0A8Q3WKW2;P08603-2;A0A8Q3SID3;A0A8Q3SI55;A0A8Q3SI76;A0A8Q3SI73;Q02985-2;Q02985;Q6NSD3
A0A7P0T8A3;C9JUP7;A0A7P0TAW3;A0A7I2V540;P55072;A0A7P0Z4C6;A0A7P0TAQ1;A0A7P0T8Q5;A0A7P0TAY0;A0A7I2V2Y2;A0A7I2V5G8	VCP		P30101;A0A8I5KW33;A0A8I5KS72;A0A8I5KT88;A0A8I5KNU9;A0A8I5QKQ5;A0A8I5KW00;A0A8I5KXC9;A0A8I5KPY2;A0A8I5KRV3;A0A8I5KYJ6;A0A8I5KXE2;A0A8I5KP58;A0A8I5QJM1;H7BZJ3;A0A8I5KTA1;A0A8I5QKT6	PDIA3		A0A8Q3SID6;P01031;CON__Q1A7A4	C5
A0A7I2YQQ3;Q92820;A0A7I2V5X9;A0A7I2V5P2	GGH		H0YDN1;A0A8I5KSD5;A0A8I5KUE3;A0A8I5KYZ1;E9PMV1;Q15149-7;Q15149-8;Q15149-9;Q15149-5;Q15149-4;Q15149-6;Q15149-3;Q15149-2;Q15149;A0A075B730;P58107	PLEC		A0A8Q3WKT7;A0A8Q3WL79;P07357;A0A8Q3WKN4;A0A8Q3WKQ2;A0A8Q3WKN0	C8A
A0A7P0MNE9;P35030-5;P35030-3;P35030-2;P35030-4;P35030	PRSS3		A0A8I5KTJ3;A0A8I5KYC9;O75506	HSBP1		A0A8Q3WKW0;K7ERG9;P00746;A0A8Q3WLE6;A0A8Q3WKV6	CFD
A0A7P0TAR9;A0A7P0Z4D6;A0A7P0Z484;D6RGY2;A0A7P0T9L0;A0A7P0T8G1;A0A7P0TB65;A0A7P0T937;A0A7P0T840;A0A7P0TAE9;P27824-3;P27824;P27824-2;D6RFL1;A0A7P0Z4H2	CANX		A0A8I5KW61;P02775;P02776;P10720	PPBP		P00748;A0A8Q3WL25;A0A8Q3WL35	F12
A0A7P0T861;K7EL50;P27797;K7EJB9	CALR		A0A8I5KWT8;P35579;Q5BKV1;A0A8I5KU92;A0A8I5KYI1;P35749-4;P35749;P35749-2;P35749-3;P35580-4;A0A8I5KZ38;P35580-3;P35580-2;P35580-5;P35580;B1AH99;A0A494C024;A0A2R8Y4C3;REV__Q9UKV3;REV__Q9UKV3-5;REV__E7EQT4;REV__S4R3H4	MYH9		A0A8Q3WL37
P07237;H0Y3Z3;A0A7P0TA35;A0A7P0TB26;A0A7P0T8J3;A0A7P0T8C0;I3L0S0;H7BZ94;A0A7P0TA71;A0A7P0TA97;I3L4M2;A0A7P0T8X1;A0A7P0T9D6;A0A7P0T9U6;A0A7P0T9K9;I3L514;I3L3P5;B3KTQ9;I3L3U6;A0A7P0Z476;A0A7P0Z4J0;A0A7P0T9S9;A0A7P0Z4S2;A0A7P0TBP8;A0A7P0TAX9;I3NI03	P4HB		A0A8Q3SI22			E5RJQ2;E5RG80;B4DWJ1;E9PEI4;H0YB16;H0YBZ1;H0YBP1;E7ESA6;A0A8Q3WLM4;Q05397-6;Q05397-2;Q05397-7;Q05397;Q05397-5	PTK2
A0A7P0T8D1;P01019;A0A7P0TBH1;A0A7P0TA52;A0A7P0T9S6;A0A7P0TAP4;A0A7P0Z441	AGT		A0A8Q3SI33;D6R934;A0A8Q3WM25;P02746	C1QB		A0A8Q3WM02;A0A8Q3SI34;M0R0Q9;M0R1Q1;O95568
P08195-4;A0A7P0TBF8;P08195-5;P08195;P08195-3;P08195-2;A0A7P0Z4P5;A0A7P0TAN7;A0A7P0Z4A0;A0A7P0T9F7;F5GZS6;A0A7P0T8F1;A0A7P0TAS6;A0A7P0T8U7;F5GZI0;F5H056;H0YH36;A0A7P0TAT7;H0YFS2;F5H0E2;H0YFX4;F5H867;A0A7P0T853	SLC3A2		A0A8Q3SI37;A0A8Q3SI95;P02748;A0A8Q3SI39;CON__Q3MHN2;REV__Q4AC99;A0A8V8TLG2;A0A8V8TLW2;A0A2R8YD85;Q96BY6-2;Q96BY6-3;Q96BY6	C9		A0A8V8TKR9;P26038;A0A2R8Y7M3;A0A2R8Y5S7;P35241;P15311;P35241-5;P35241-4;V9GZ54;A0A2R8Y5P0;E9PQ82;E9PNV3;P35241-3	MSN
A0A7P0TAE1;H0YIV0;A0A7P0TAT8;P14625;A0A7P0T917;A0A087WT78;A0A7P0T823;A0A7P0TAY2;A0A7P0TBC2;A0A7P0T8R3;A0A7P0T885;A0A7P0Z405;F8W026;Q58FF3	HSP90B1		A0A8Q3SIA1;A0A8Q3WKW3;A0A8Q3WLY2;A0A8Q3SI78;A0A0D9SG88;A0A8Q3WM71;A0A8Q3WKW2;P08603-2;A0A8Q3SID3;A0A8Q3SI55;A0A8Q3SI76;A0A8Q3SI73;Q02985-2;Q02985;Q6NSD3			G3V0E5;A0A8V8TLM6;P02786;A0A8V8TM41;A0A8V8TLK7;A0A8V8TLN0;A0A8V8TM46;A0A8V8TN37;A0A8V8TND0;A0A8V8TLK4;Q9UP52-2;Q9UP52-3;Q9UP52	TFRC
A0A7P0Z497;P23284;A0A7P0T7U3;A0A7P0TB45	PPIB		A0A8Q3SID6;P01031;CON__Q1A7A4	C5		A0A8V8TME2;A0A8V8TP41;Q86UX7-2;Q86UX7;A0A8V8TNT4;A0A8V8TMD7;A0A8V8TMU1;F5H1C6;F5H3I6;A0A8V8TMT4;A0A8V8TMB3;A0A8V8TMS8;A0A8V8TNT9;A0A8V8TMT7;A0A8V8TP46;H0YFT5	FERMT3
A0A804HHZ3;P0DUB6;P0DTE8;P0DTE7;P04746-2;P19961-2;P19961;P04746	AMY2A;AMY2B		A0A8Q3WKT7;A0A8Q3WL79;P07357;A0A8Q3WKN4;A0A8Q3WKQ2;A0A8Q3WKN0	C8A		H7BZD3;C9JIU5;A0A8V8TP25;A0A8V8TN39;C9JWC5;Q8IYM9-2;Q8IYM9	TRIM22
A0A804HI24;P07954-2;P07954	FH		A0A8Q3WKW0;K7ERG9;P00746;A0A8Q3WLE6;A0A8Q3WKV6	CFD		A0A8V8TNT7;O75083;A0A8V8TQK0;A0A8V8TNU2;A0A8V8TP22;A0A8V8TQ74;A0A8V8TP31;O75083-3;A0A8V8TQ69;D6RD66;A0A8V8TPA9	WDR1
P12814-3;P12814;A0A804HII9;A0A804HK61;A0A804HKE2;P12814-2;P12814-4;A0A804HJU8;A0A804HIN7;A0A7I2V4Y4;A0A804HLD0;A0A804HLF4;A0A804HL31;H9KV75;A0A804HJQ9;G3V2N5;H7C5W8;G3V2W4;H0YJW3;P35609;A0A804HI95;A0A494C1A0;P35609-2;A0A804HJN7;H0YJ11;G3V5M4;G3V2X9;A0A804HIY0;Q08043;A0A087WSZ2;A0A804HKG0;A0A494C166;A0A494C033;A0A494C0Q3;A0A494C060;G3V2E8;G3V380;D6RH00;K7EP19;A0A494C031	ACTN1		P00748;A0A8Q3WL25;A0A8Q3WL35	F12		A0A8V8TNX9;P14618;P14618-3;B4DNK4	PKM
A0A804HIV7;Q5HY57;P50402	EMD		A0A8Q3WL37			A0A8V8TP51;Q12913-2;Q12913;Q12913-3;E9PJ83	PTPRJ
A0A8C8KBL6;P23229-7;P23229-4;P23229-2;P23229-5;P23229-3;P23229-9;P23229-6;P23229;C9JXX7	ITGA6		E5RJQ2;E5RG80;B4DWJ1;E9PEI4;H0YB16;H0YBZ1;H0YBP1;E7ESA6;A0A8Q3WLM4;Q05397-6;Q05397-2;Q05397-7;Q05397;Q05397-5	PTK2		A0A8V8TPN3;A0A8V8TQL2;O00187;A0A8V8TQY5;A0A8V8TQY3;A0A8V8TQL6;A0A8V8TPT6;A0A8V8TPA2;A0A8V8TP45;A0A8V8TPU1;A0A8V8TPN9;O00187-2	MASP2
A0A8I5KVD2;B1AHF3;A0A8I5QKT9;A0A8I5KPU0;A0A8I5QKX1;A0A8I5KR71;A0A8J8Z3C6;A0A8I5KW26;A0A8J8YWN6;P00387-2;P00387;P00387-3	CYB5R3		A0A8Q3WM02;A0A8Q3SI34;M0R0Q9;M0R1Q1;O95568			E7EM53;A2A3E8;A2A3E6;A2A3E7;A2A3D8;Q96QU1-2;Q96QU1	PCDH15
P30101;A0A8I5KW33;A0A8I5KS72;A0A8I5KT88;A0A8I5KNU9;A0A8I5QKQ5;A0A8I5KW00;A0A8I5KXC9;A0A8I5KPY2;A0A8I5KRV3;A0A8I5KYJ6;A0A8I5KXE2;A0A8I5KP58;A0A8I5QJM1;H7BZJ3;A0A8I5KTA1;A0A8I5QKT6	PDIA3		A0A8V8TKR9;P26038;A0A2R8Y7M3;A0A2R8Y5S7;P35241;P15311;P35241-5;P35241-4;V9GZ54;A0A2R8Y5P0;E9PQ82;E9PNV3;P35241-3	MSN		H0Y9Q9;H0Y8G4;H0Y984;A6NC48;Q10588-2;Q10588	BST1
H0YDN1;A0A8I5KSD5;A0A8I5KUE3;A0A8I5KYZ1;E9PMV1;Q15149-7;Q15149-8;Q15149-9;Q15149-5;Q15149-4;Q15149-6;Q15149-3;Q15149-2;Q15149;A0A075B730;P58107	PLEC		G3V0E5;A0A8V8TLM6;P02786;A0A8V8TM41;A0A8V8TLK7;A0A8V8TLN0;A0A8V8TM46;A0A8V8TN37;A0A8V8TND0;A0A8V8TLK4;Q9UP52-2;Q9UP52-3;Q9UP52	TFRC		P07355-2;A6NMY6;P07355;H0YMW4;H0YN42;H0YM50;H0YMU9;H0YMD0;H0YNP5;H0YKS4;H0YL33;H0YNB8;H0YMM1;A0A7I2V4P4;H0YN28;H0YNA0;H0YKX9;H0YMT9;H0YLV6;H0YKZ7;H0YLE2;H0YKL9	ANXA2;ANXA2P2
A0A8I5KTJ3;A0A8I5KYC9;O75506	HSBP1		A0A8V8TME2;A0A8V8TP41;Q86UX7-2;Q86UX7;A0A8V8TNT4;A0A8V8TMD7;A0A8V8TMU1;F5H1C6;F5H3I6;A0A8V8TMT4;A0A8V8TMB3;A0A8V8TMS8;A0A8V8TNT9;A0A8V8TMT7;A0A8V8TP46;H0YFT5	FERMT3		A6PVX1;H0Y532;Q13228-2;Q13228-3;Q13228;Q13228-4	SELENBP1
A0A8I5KW61;P02775;P02776;P10720	PPBP		H7BZD3;C9JIU5;A0A8V8TP25;A0A8V8TN39;C9JWC5;Q8IYM9-2;Q8IYM9	TRIM22		A6XND0;P17936;P17936-2;B3KWK7;H0Y5K2;C9JMX4;H0Y485	IGFBP3
A0A8I5KWT8;P35579;Q5BKV1;A0A8I5KU92;A0A8I5KYI1;P35749-4;P35749;P35749-2;P35749-3;P35580-4;A0A8I5KZ38;P35580-3;P35580-2;P35580-5;P35580;B1AH99;A0A494C024;A0A2R8Y4C3;REV__Q9UKV3;REV__Q9UKV3-5;REV__E7EQT4;REV__S4R3H4	MYH9		A0A8V8TNT7;O75083;A0A8V8TQK0;A0A8V8TNU2;A0A8V8TP22;A0A8V8TQ74;A0A8V8TP31;O75083-3;A0A8V8TQ69;D6RD66;A0A8V8TPA9	WDR1		B0YIW2;P02656	APOC3
A0A8Q3SI22			A0A8V8TNX9;P14618;P14618-3;B4DNK4	PKM		B1AH94;O14791;O14791-2;O14791-3;B1AH96;B1AH95	APOL1
A0A8Q3SI33;D6R934;A0A8Q3WM25;P02746	C1QB		A0A8V8TP51;Q12913-2;Q12913;Q12913-3;E9PJ83	PTPRJ		B1AK87;B1AK88;P47756;P47756-1;B1AK85;A0A6I8PRV6	CAPZB
A0A8Q3SI37;A0A8Q3SI95;P02748;A0A8Q3SI39;CON__Q3MHN2;REV__Q4AC99;A0A8V8TLG2;A0A8V8TLW2;A0A2R8YD85;Q96BY6-2;Q96BY6-3;Q96BY6	C9		A0A8V8TPN3;A0A8V8TQL2;O00187;A0A8V8TQY5;A0A8V8TQY3;A0A8V8TQL6;A0A8V8TPT6;A0A8V8TPA2;A0A8V8TP45;A0A8V8TPU1;A0A8V8TPN9;O00187-2	MASP2		B1AKG0;Q03591;A0A8V8TQ26;A0A8V8TNS5	CFHR1
A0A8Q3SIA1;A0A8Q3WKW3;A0A8Q3WLY2;A0A8Q3SI78;A0A0D9SG88;A0A8Q3WM71;A0A8Q3WKW2;P08603-2;A0A8Q3SID3;A0A8Q3SI55;A0A8Q3SI76;A0A8Q3SI73;Q02985-2;Q02985;Q6NSD3			A0A8V8TQT5;O00429-4;O00429-5;O00429-3;O00429-9;O00429-2;O00429;O00429-8;O00429-6;F8VZ52;O00429-7	DNM1L		B1ALD9;Q15063-7;Q15063-6;Q15063-4;Q15063-2;Q15063-3;Q15063-5;Q15063;CON__Q2KJC7	POSTN
A0A8Q3SID6;P01031;CON__Q1A7A4	C5		E7EM53;A2A3E8;A2A3E6;A2A3E7;A2A3D8;Q96QU1-2;Q96QU1	PCDH15		B3KQV6;P30153;E9PH38;C9J9C1	PPP2R1A
A0A8Q3WKT7;A0A8Q3WL79;P07357;A0A8Q3WKN4;A0A8Q3WKQ2;A0A8Q3WKN0	C8A		H0Y9Q9;H0Y8G4;H0Y984;A6NC48;Q10588-2;Q10588	BST1		H0Y5J4;B4DDD6;Q9UJU6-5;Q9UJU6-4;Q9UJU6;Q9UJU6-2;Q9UJU6-3;Q9UJU6-6	DBNL
A0A8Q3WKW0;K7ERG9;P00746;A0A8Q3WLE6;A0A8Q3WKV6	CFD		P07355-2;A6NMY6;P07355;H0YMW4;H0YN42;H0YM50;H0YMU9;H0YMD0;H0YNP5;H0YKS4;H0YL33;H0YNB8;H0YMM1;A0A7I2V4P4;H0YN28;H0YNA0;H0YKX9;H0YMT9;H0YLV6;H0YKZ7;H0YLE2;H0YKL9	ANXA2;ANXA2P2		B4DXW1;P61158;Q9P1U1-2;Q9P1U1	ACTR3;ACTR3B
P00748;A0A8Q3WL25;A0A8Q3WL35	F12		A6PVX1;H0Y532;Q13228-2;Q13228-3;Q13228;Q13228-4	SELENBP1		B4E1Z4;P00751;H7C5H1;A0A8V8TNU0;A0A0G2JH38;P00751-2;A0A8V8TMI9;A0A0G2JHM4;A0A0G2JJ82;A0A0G2JI59;C9JYQ5;A2ABG0;F8WCJ9;A0A0G2JJM0	CFB
A0A8Q3WL37			A6XND0;P17936;P17936-2;B3KWK7;H0Y5K2;C9JMX4;H0Y485	IGFBP3		B4E3Q4;Q9NZK5;A0A8Q3WL33;A0A8Q3WM36;A0A8Q3WMB0;A0A8Q3SIK1;A0A8Q3WL39;A0A087X0I3;Q9NZK5-2;A0A3B3IRR5;F5H7J3;A0A3B3IT96;A0A8Q3SIG4	CECR1
E5RJQ2;E5RG80;B4DWJ1;E9PEI4;H0YB16;H0YBZ1;H0YBP1;E7ESA6;A0A8Q3WLM4;Q05397-6;Q05397-2;Q05397-7;Q05397;Q05397-5	PTK2		B0YIW2;P02656	APOC3		B4E3S0;Q9ULV4;Q9ULV4-2;Q9ULV4-3;H0YHL7;F8VV53;F8W1H8;F8VUX3;F8VSA4;F8VRE9;F8VTT6;F8VVB7	CORO1C
A0A8Q3WM02;A0A8Q3SI34;M0R0Q9;M0R1Q1;O95568			B1AH94;O14791;O14791-2;O14791-3;B1AH96;B1AH95	APOL1		F8W1R7;J3KND3;G8JLA2;G3V1V0;B7Z6Z4;P60660-2;P60660;G3V1Y7;F8VPF3;F8VXL3;H0YI43;F8VZU9;F8W1I5;F8W180;A0A8Q3SIC5;P14649	MYL6
A0A8V8TKR9;P26038;A0A2R8Y7M3;A0A2R8Y5S7;P35241;P15311;P35241-5;P35241-4;V9GZ54;A0A2R8Y5P0;E9PQ82;E9PNV3;P35241-3	MSN		B1AK87;B1AK88;P47756;P47756-1;B1AK85;A0A6I8PRV6	CAPZB		B7ZKJ8	ITIH4
G3V0E5;A0A8V8TLM6;P02786;A0A8V8TM41;A0A8V8TLK7;A0A8V8TLN0;A0A8V8TM46;A0A8V8TN37;A0A8V8TND0;A0A8V8TLK4;Q9UP52-2;Q9UP52-3;Q9UP52	TFRC		B1AKG0;Q03591;A0A8V8TQ26;A0A8V8TNS5	CFHR1		C9IZP8	C1S
A0A8V8TME2;A0A8V8TP41;Q86UX7-2;Q86UX7;A0A8V8TNT4;A0A8V8TMD7;A0A8V8TMU1;F5H1C6;F5H3I6;A0A8V8TMT4;A0A8V8TMB3;A0A8V8TMS8;A0A8V8TNT9;A0A8V8TMT7;A0A8V8TP46;H0YFT5	FERMT3		B1ALD9;Q15063-7;Q15063-6;Q15063-4;Q15063-2;Q15063-3;Q15063-5;Q15063;CON__Q2KJC7	POSTN		C9J2C0;Q9NY65-2;Q9NY65;A0A7P0T945;A0A7P0TA31;V9GZ17;C9K0S6;Q9H853;A6NHL2-2;A6NHL2	TUBA8
H7BZD3;C9JIU5;A0A8V8TP25;A0A8V8TN39;C9JWC5;Q8IYM9-2;Q8IYM9	TRIM22		B3KQV6;P30153;E9PH38;C9J9C1	PPP2R1A		C9J8S2;Q99969	RARRES2
A0A8V8TNT7;O75083;A0A8V8TQK0;A0A8V8TNU2;A0A8V8TP22;A0A8V8TQ74;A0A8V8TP31;O75083-3;A0A8V8TQ69;D6RD66;A0A8V8TPA9	WDR1		B4DXW1;P61158;Q9P1U1-2;Q9P1U1	ACTR3;ACTR3B		C9JF17;P05090;C9JX71;F8WBT9	APOD
A0A8V8TNX9;P14618;P14618-3;B4DNK4	PKM		B4E1Z4;P00751;H7C5H1;A0A8V8TNU0;A0A0G2JH38;P00751-2;A0A8V8TMI9;A0A0G2JHM4;A0A0G2JJ82;A0A0G2JI59;C9JYQ5;A2ABG0;F8WCJ9;A0A0G2JJM0	CFB		F5GZZ9;C9JHR8;Q86VB7-3;Q86VB7-4;Q86VB7;Q86VB7-2	CD163
A0A8V8TP51;Q12913-2;Q12913;Q12913-3;E9PJ83	PTPRJ		B4E3Q4;Q9NZK5;A0A8Q3WL33;A0A8Q3WM36;A0A8Q3WMB0;A0A8Q3SIK1;A0A8Q3WL39;A0A087X0I3;Q9NZK5-2;A0A3B3IRR5;F5H7J3;A0A3B3IT96;A0A8Q3SIG4	CECR1		C9JPV4;A0A0J9YWQ3	SERPINF2
A0A8V8TPN3;A0A8V8TQL2;O00187;A0A8V8TQY5;A0A8V8TQY3;A0A8V8TQL6;A0A8V8TPT6;A0A8V8TPA2;A0A8V8TP45;A0A8V8TPU1;A0A8V8TPN9;O00187-2	MASP2		B4E3S0;Q9ULV4;Q9ULV4-2;Q9ULV4-3;H0YHL7;F8VV53;F8W1H8;F8VUX3;F8VSA4;F8VRE9;F8VTT6;F8VVB7	CORO1C		C9JXX4;P24593	IGFBP5
A0A8V8TQT5;O00429-4;O00429-5;O00429-3;O00429-9;O00429-2;O00429;O00429-8;O00429-6;F8VZ52;O00429-7	DNM1L		F8W1R7;J3KND3;G8JLA2;G3V1V0;B7Z6Z4;P60660-2;P60660;G3V1Y7;F8VPF3;F8VXL3;H0YI43;F8VZU9;F8W1I5;F8W180;A0A8Q3SIC5;P14649	MYL6		P02768;A0A0C4DGB6;B7WNR0;H0YA55;D6RHD5;C9JKR2;P02768-2;A0A087WWT3;P02768-3;H7C013	ALB
E7EM53;A2A3E8;A2A3E6;A2A3E7;A2A3D8;Q96QU1-2;Q96QU1	PCDH15		B7ZKJ8	ITIH4		P35908;CON__P35908;CON__P35908v2;Q01546;CON__Q01546;CON__Q6NXH9;Q7Z794;CON__P07744;CON__Q7Z794;H0YID6;F8VS61;CON__REFSEQ:XP_932229;CON__Q9DCV7;CON__Q9NSB2;H0YHD9;CON__Q6ISB0;P12036-2;Q9NSB2;P12036	KRT2
H0Y9Q9;H0Y8G4;H0Y984;A6NC48;Q10588-2;Q10588	BST1		C9IZP8	C1S		H0Y897;H7C556;D3YTG3;Q7Z7G0-2;Q7Z7G0-3;Q7Z7G0-4;Q7Z7G0	ABI3BP
P07355-2;A6NMY6;P07355;H0YMW4;H0YN42;H0YM50;H0YMU9;H0YMD0;H0YNP5;H0YKS4;H0YL33;H0YNB8;H0YMM1;A0A7I2V4P4;H0YN28;H0YNA0;H0YKX9;H0YMT9;H0YLV6;H0YKZ7;H0YLE2;H0YKL9	ANXA2;ANXA2P2		C9J2C0;Q9NY65-2;Q9NY65;A0A7P0T945;A0A7P0TA31;V9GZ17;C9K0S6;Q9H853;A6NHL2-2;A6NHL2	TUBA8		D6RHJ6;D6RD17;P01591;C9JA05	JCHAIN;IGJ
A6PVX1;H0Y532;Q13228-2;Q13228-3;Q13228;Q13228-4	SELENBP1		C9J8S2;Q99969	RARRES2		D6RE86	CP
A6XND0;P17936;P17936-2;B3KWK7;H0Y5K2;C9JMX4;H0Y485	IGFBP3		C9JF17;P05090;C9JX71;F8WBT9	APOD		D6RF35;P02774;P02774-3;P02774-2;D6RBJ7;D6RF20;CON__Q3MHN5;CON__ENSEMBL:ENSBTAP00000018229	GC
B0YIW2;P02656	APOC3		F5GZZ9;C9JHR8;Q86VB7-3;Q86VB7-4;Q86VB7;Q86VB7-2	CD163		E7END6;P04070;P04070-2;H7BYX9;E7ENR9	PROC
B0YJC4;P08670;B0YJC5;A0A1B0GTT5	VIM		C9JPV4;A0A0J9YWQ3	SERPINF2		E7EPG1;Q13201;Q13201-2	MMRN1
B1AH94;O14791;O14791-2;O14791-3;B1AH96;B1AH95	APOL1		C9JXX4;P24593	IGFBP5		E7EQB2;E7ER44;P02788-2;P02788	LTF
B1AK87;B1AK88;P47756;P47756-1;B1AK85;A0A6I8PRV6	CAPZB		C9JZ65;H0Y5H9;P29508-2;P48594;P29508	SERPINB4;SERPINB3		E7ES19;P35443	THBS4
B1AKG0;Q03591;A0A8V8TQ26;A0A8V8TNS5	CFHR1		P02768;A0A0C4DGB6;B7WNR0;H0YA55;D6RHD5;C9JKR2;P02768-2;A0A087WWT3;P02768-3;H7C013	ALB		P61224;F5H7Y6;E7ESV4;P61224-3;F5GX62;F5H004;F5H6R7;F5H0B7;F5GYB5;F5H4H0;F5H500;F5H491;F5GWU8;F5H077;F5GYH7;P61224-2;P61224-4;P62834;A6NIZ1;B7ZB78;F5H823;F5GZG1;F8WBC0	RAP1B;RAP1A
B1ALD9;Q15063-7;Q15063-6;Q15063-4;Q15063-2;Q15063-3;Q15063-5;Q15063;CON__Q2KJC7	POSTN		P35908;CON__P35908;CON__P35908v2;Q01546;CON__Q01546;CON__Q6NXH9;Q7Z794;CON__P07744;CON__Q7Z794;H0YID6;F8VS61;CON__REFSEQ:XP_932229;CON__Q9DCV7;CON__Q9NSB2;H0YHD9;CON__Q6ISB0;P12036-2;Q9NSB2;P12036	KRT2		G3XAM2;E7ETH0;P05156;A0A2R8Y3M9;D6R9Z8;CON__Q32PI4	CFI
B3KQV6;P30153;E9PH38;C9J9C1	PPP2R1A		H0Y897;H7C556;D3YTG3;Q7Z7G0-2;Q7Z7G0-3;Q7Z7G0-4;Q7Z7G0	ABI3BP		S4R3T0;M0QY62;E7ETH6	ZNF587B
H0Y5J4;B4DDD6;Q9UJU6-5;Q9UJU6-4;Q9UJU6;Q9UJU6-2;Q9UJU6-3;Q9UJU6-6	DBNL		D6RHJ6;D6RD17;P01591;C9JA05	JCHAIN;IGJ		E7ETN3;Q5ST52
B4DXW1;P61158;Q9P1U1-2;Q9P1U1	ACTR3;ACTR3B		D6RE86	CP		E7EU05;P16671-3;P16671;E9PLT1;P16671-2;P16671-4;E7EX47;E9PJX8;E9PC45;E7EVU1;E7ERZ9;E7EWI4	CD36
B4E1Z4;P00751;H7C5H1;A0A8V8TNU0;A0A0G2JH38;P00751-2;A0A8V8TMI9;A0A0G2JHM4;A0A0G2JJ82;A0A0G2JI59;C9JYQ5;A2ABG0;F8WCJ9;A0A0G2JJM0	CFB		D6RF35;P02774;P02774-3;P02774-2;D6RBJ7;D6RF20;CON__Q3MHN5;CON__ENSEMBL:ENSBTAP00000018229	GC		E7EUF1;Q13822;Q13822-3;Q13822-2;E5RIA2	ENPP2
B4E3Q4;Q9NZK5;A0A8Q3WL33;A0A8Q3WM36;A0A8Q3WMB0;A0A8Q3SIK1;A0A8Q3WL39;A0A087X0I3;Q9NZK5-2;A0A3B3IRR5;F5H7J3;A0A3B3IT96;A0A8Q3SIG4	CECR1		E7END6;P04070;P04070-2;H7BYX9;E7ENR9	PROC		E7EV71;Q14766-3;Q14766-2;Q14766-5;Q14766;Q14766-4;H7C0I7;C9JD84;H7C2H7	LTBP1
B4E3S0;Q9ULV4;Q9ULV4-2;Q9ULV4-3;H0YHL7;F8VV53;F8W1H8;F8VUX3;F8VSA4;F8VRE9;F8VTT6;F8VVB7	CORO1C		E7EPG1;Q13201;Q13201-2	MMRN1		E7EX44;Q05682-5;Q05682-4;Q05682-3;Q05682-6;Q05682-2;Q05682;C9J813;E9PGZ1;A0A6Q8PGI1;C9JEK3;REV__H0YEF9;REV__E9PJZ7;REV__Q13136-2;REV__Q13136;REV__A0A2R8Y7R9	CALD1
F8W1R7;J3KND3;G8JLA2;G3V1V0;B7Z6Z4;P60660-2;P60660;G3V1Y7;F8VPF3;F8VXL3;H0YI43;F8VZU9;F8W1I5;F8W180;A0A8Q3SIC5;P14649	MYL6		E7EQB2;E7ER44;P02788-2;P02788	LTF		E7EX60;Q5T7F0;E9PEP6;O14786-3;O14786-2;O14786;Q5JWQ4;Q5JWQ6;V9GYL7	NRP1
B7ZKJ8	ITIH4		E7ES19;P35443	THBS4		E9PD35;P35916-3;P35916-1;P35916;B5A927	FLT4
B7ZLJ5;O95866-7;O95866-6;O95866-2;O95866;A0A140T9V1;A0A140T9L8;A0A0G2JJG8;O95866-4;O95866-5;O95866-3	C6orf25;G6B		P61224;F5H7Y6;E7ESV4;P61224-3;F5GX62;F5H004;F5H6R7;F5H0B7;F5GYB5;F5H4H0;F5H500;F5H491;F5GWU8;F5H077;F5GYH7;P61224-2;P61224-4;P62834;A6NIZ1;B7ZB78;F5H823;F5GZG1;F8WBC0	RAP1B;RAP1A		E9PEK4;P07333;P07333-2	CSF1R
C9IZP8	C1S		G3XAM2;E7ETH0;P05156;A0A2R8Y3M9;D6R9Z8;CON__Q32PI4	CFI		E9PFZ2	CP
C9J2C0;Q9NY65-2;Q9NY65;A0A7P0T945;A0A7P0TA31;V9GZ17;C9K0S6;Q9H853;A6NHL2-2;A6NHL2	TUBA8		S4R3T0;M0QY62;E7ETH6	ZNF587B		E9PHK0;P05452;CON__Q2KIS7	CLEC3B
C9J8S2;Q99969	RARRES2		E7ETN3;Q5ST52			E9PQB7;G3V1A4;E9PP50;E9PK25;P23528;E9PLJ3;E9PS23;Q9Y281-3;Q9Y281	CFL1;CFL2
C9JF17;P05090;C9JX71;F8WBT9	APOD		E7EU05;P16671-3;P16671;E9PLT1;P16671-2;P16671-4;E7EX47;E9PJX8;E9PC45;E7EVU1;E7ERZ9;E7EWI4	CD36		E9PKE3;P11142;P11142-2;E9PN89;E9PNE6;E9PLF4;E9PQQ4;E9PQK7;E9PK54;A8K7Q2;P54652;E9PPY6;E9PI65;E9PN25;E9PM13;E9PS65	HSPA8
F5GZZ9;C9JHR8;Q86VB7-3;Q86VB7-4;Q86VB7;Q86VB7-2	CD163		E7EUF1;Q13822;Q13822-3;Q13822-2;E5RIA2	ENPP2		E9PS42;P21291;E9PND2	CSRP1
C9JPV4;A0A0J9YWQ3	SERPINF2		E7EV71;Q14766-3;Q14766-2;Q14766-5;Q14766;Q14766-4;H7C0I7;C9JD84;H7C2H7	LTBP1		F2Z2G5;F2Z2G4;Q8IUB2	WFDC3
C9JXX4;P24593	IGFBP5		E7EX44;Q05682-5;Q05682-4;Q05682-3;Q05682-6;Q05682-2;Q05682;C9J813;E9PGZ1;A0A6Q8PGI1;C9JEK3;REV__H0YEF9;REV__E9PJZ7;REV__Q13136-2;REV__Q13136;REV__A0A2R8Y7R9	CALD1		F2Z393;P37837-2;P37837	TALDO1
C9JYY6;Q92823-3;Q92823-4;Q92823-6;Q92823-2;Q92823;Q92823-5	NRCAM		E7EX60;Q5T7F0;E9PEP6;O14786-3;O14786-2;O14786;Q5JWQ4;Q5JWQ6;V9GYL7	NRP1		F5GXJ9;Q13740-2;Q13740;Q13740-3	ALCAM
P02768;A0A0C4DGB6;B7WNR0;H0YA55;D6RHD5;C9JKR2;P02768-2;A0A087WWT3;P02768-3;H7C013	ALB		E9PD35;P35916-3;P35916-1;P35916;B5A927	FLT4		F5H2R5;F5H6Q0;F5H3P3;P52566;H0YGX7	ARHGDIB
P35908;CON__P35908;CON__P35908v2;Q01546;CON__Q01546;CON__Q6NXH9;Q7Z794;CON__P07744;CON__Q7Z794;H0YID6;F8VS61;CON__REFSEQ:XP_932229;CON__Q9DCV7;CON__Q9NSB2;H0YHD9;CON__Q6ISB0;P12036-2;Q9NSB2;P12036	KRT2		E9PEK4;P07333;P07333-2	CSF1R		F5H5D3;Q9BQE3;F8VVB9;F8VQQ4;F8VRZ4;F8VS66;F8VX09;F8VWV9;F8VRK0;A0A7P0Z4A1;F8W0F6	TUBA1C;TUBA1B;TUBA1A
H0Y897;H7C556;D3YTG3;Q7Z7G0-2;Q7Z7G0-3;Q7Z7G0-4;Q7Z7G0	ABI3BP		E9PFZ2	CP		H0YLF3;F5H6I0;P61769	B2M
D6RHJ6;D6RD17;P01591;C9JA05	JCHAIN;IGJ		E9PHK0;P05452;CON__Q2KIS7	CLEC3B		F5H8B0;P08709-2;P08709	F7
D6RE86	CP		E9PQB7;G3V1A4;E9PP50;E9PK25;P23528;E9PLJ3;E9PS23;Q9Y281-3;Q9Y281	CFL1;CFL2		F8VZY9;P05783	KRT18
D6RF35;P02774;P02774-3;P02774-2;D6RBJ7;D6RF20;CON__Q3MHN5;CON__ENSEMBL:ENSBTAP00000018229	GC		E9PKE3;P11142;P11142-2;E9PN89;E9PNE6;E9PLF4;E9PQQ4;E9PQK7;E9PK54;A8K7Q2;P54652;E9PPY6;E9PI65;E9PN25;E9PM13;E9PS65	HSPA8		G3V2W1;Q9UK55;CON__ENSEMBL:ENSBTAP00000013050	SERPINA10
D6RF62;E9PBS1;P22234;P22234-2	PAICS		E9PS42;P21291;E9PND2	CSRP1		G3V3A0;A0A087WY93	SERPINA3
E5RK27;E5RFP6;E5RJN6;E5RHZ6;Q9Y277;Q9Y277-2;E5RHE1	VDAC3		F2Z2G5;F2Z2G4;Q8IUB2	WFDC3		G3V5M2;P00491;A0A8V8TL37;G3V2H3	PNP
E7END6;P04070;P04070-2;H7BYX9;E7ENR9	PROC		F2Z393;P37837-2;P37837	TALDO1		G3XAK1;P26927;Q2TV78;Q2TV78-2;H7C0F8	MST1;MST1L
E7EPG1;Q13201;Q13201-2	MMRN1		F5GXJ9;Q13740-2;Q13740;Q13740-3	ALCAM		G3XAP6;P49747-2;P49747;CON__ENSEMBL:ENSBTAP00000006074	COMP
E7EQB2;E7ER44;P02788-2;P02788	LTF		F5H2R5;F5H6Q0;F5H3P3;P52566;H0YGX7	ARHGDIB		H0Y2Y8;Q15942;Q15942-2;H7C3D3;C9IZ41;C9JJK5	ZYX
E7ES19;P35443	THBS4		F5H5D3;Q9BQE3;F8VVB9;F8VQQ4;F8VRZ4;F8VS66;F8VX09;F8VWV9;F8VRK0;A0A7P0Z4A1;F8W0F6	TUBA1C;TUBA1B;TUBA1A		H0Y5A1;Q5SQ11;P41222	PTGDS
P61224;F5H7Y6;E7ESV4;P61224-3;F5GX62;F5H004;F5H6R7;F5H0B7;F5GYB5;F5H4H0;F5H500;F5H491;F5GWU8;F5H077;F5GYH7;P61224-2;P61224-4;P62834;A6NIZ1;B7ZB78;F5H823;F5GZG1;F8WBC0	RAP1B;RAP1A		H0YLF3;F5H6I0;P61769	B2M		P16070;P16070-17;H0Y5E4;H0YCV9;H0YD13;P16070-8;P16070-7;P16070-3;P16070-6;H0YDW7;P16070-4;P16070-5;P16070-9;P16070-14;P16070-16;P16070-10;P16070-11;P16070-13;P16070-12;P16070-18;P16070-15;H0YDX6;H0YD17;H0Y2P0;E9PKC6;P16070-19;Q86UZ1	CD44
G3XAM2;E7ETH0;P05156;A0A2R8Y3M9;D6R9Z8;CON__Q32PI4	CFI		F5H8B0;P08709-2;P08709	F7		H0YAC1;P03952;E9PBC5;C9JCT1;C9J075;A0A0C4DGJ9;P20718	KLKB1
S4R3T0;M0QY62;E7ETH6	ZNF587B		F8VNT9;F8VV56;F8W022;F8VWK8;P08962-3;P08962-2;P08962	CD63		H0YEA7;Q9UJJ9	GNPTG
E7ETN3;Q5ST52			F8VVM2;Q00325-2;Q00325	SLC25A3		H3BMH2;H3BSC1;P62491-2;Q15907-2;P62491;Q15907;B4DQU5;P57735	RAB11A;RAB11B
E7EU05;P16671-3;P16671;E9PLT1;P16671-2;P16671-4;E7EX47;E9PJX8;E9PC45;E7EVU1;E7ERZ9;E7EWI4	CD36		F8VZY9;P05783	KRT18		H3BNC6;P12830-2;P12830;J3QKP1;H3BVI7	CDH1
E7EUF1;Q13822;Q13822-3;Q13822-2;E5RIA2	ENPP2		G3V2W1;Q9UK55;CON__ENSEMBL:ENSBTAP00000013050	SERPINA10		H3BS34;P08253-2;P08253-3;P08253	MMP2
E7EV71;Q14766-3;Q14766-2;Q14766-5;Q14766;Q14766-4;H7C0I7;C9JD84;H7C2H7	LTBP1		G3V3A0;A0A087WY93	SERPINA3		H7BYH4;P00441	SOD1
E7EX44;Q05682-5;Q05682-4;Q05682-3;Q05682-6;Q05682-2;Q05682;C9J813;E9PGZ1;A0A6Q8PGI1;C9JEK3;REV__H0YEF9;REV__E9PJZ7;REV__Q13136-2;REV__Q13136;REV__A0A2R8Y7R9	CALD1		G3V5M2;P00491;A0A8V8TL37;G3V2H3	PNP		H7C5W9;P16615-5;P16615-2;P16615-3;P16615-4;P16615;O14983-2;O14983;O14983-3;H3BVB2	ATP2A2;ATP2A1
E7EX60;Q5T7F0;E9PEP6;O14786-3;O14786-2;O14786;Q5JWQ4;Q5JWQ6;V9GYL7	NRP1		G3XAK1;P26927;Q2TV78;Q2TV78-2;H7C0F8	MST1;MST1L		P04278;I3L145;P04278-5;I3L2X4;P04278-4;I3L1J1;A0A0C4DGN2;P04278-3;P04278-2;I3L4B9;B0FWH6;I3L2F1;B0FWH5;I3L1C1;I3L1G4;B0FWH7;I3L0M1	SHBG
E9PD35;P35916-3;P35916-1;P35916;B5A927	FLT4		G3XAP6;P49747-2;P49747;CON__ENSEMBL:ENSBTAP00000006074	COMP		J3KNB4;P49913	CAMP
E9PEK4;P07333;P07333-2	CSF1R		H0Y2Y8;Q15942;Q15942-2;H7C3D3;C9IZ41;C9JJK5	ZYX		J3KPA1;P54108;P54108-2;P54108-3;I3L0A1	CRISP3
E9PFZ2	CP		H0Y5A1;Q5SQ11;P41222	PTGDS		J3KPS3;P04075;P04075-2;H3BQN4;H3BPS8;H3BUH7;H3BR04;H3BMQ8;H3BR68;H3BU78;P09972	ALDOA
E9PHK0;P05452;CON__Q2KIS7	CLEC3B		P16070;P16070-17;H0Y5E4;H0YCV9;H0YD13;P16070-8;P16070-7;P16070-3;P16070-6;H0YDW7;P16070-4;P16070-5;P16070-9;P16070-14;P16070-16;P16070-10;P16070-11;P16070-13;P16070-12;P16070-18;P16070-15;H0YDX6;H0YD17;H0Y2P0;E9PKC6;P16070-19;Q86UZ1	CD44		J3QRS3;P19105;O14950;J3KTJ1	MYL12A;MYL12B
E9PQB7;G3V1A4;E9PP50;E9PK25;P23528;E9PLJ3;E9PS23;Q9Y281-3;Q9Y281	CFL1;CFL2		H0YAC1;P03952;E9PBC5;C9JCT1;C9J075;A0A0C4DGJ9;P20718	KLKB1		J3QSU6;P24821-4;P24821;F5H7V9;P24821-5;P24821-2;P24821-3;E9PC84;P24821-6;H0YGZ3	TNC
E9PKE3;P11142;P11142-2;E9PN89;E9PNE6;E9PLF4;E9PQQ4;E9PQK7;E9PK54;A8K7Q2;P54652;E9PPY6;E9PI65;E9PN25;E9PM13;E9PS65	HSPA8		H0YEA7;Q9UJJ9	GNPTG		K7ERI9;P02654;K7EKP1;K7EJI9;K7ELM9;K7EPF9	APOC1
E9PS42;P21291;E9PND2	CSRP1		H3BMH2;H3BSC1;P62491-2;Q15907-2;P62491;Q15907;B4DQU5;P57735	RAB11A;RAB11B		M0R009;CON__Q2KJF1	A1BG
F2Z2G5;F2Z2G4;Q8IUB2	WFDC3		H3BNC6;P12830-2;P12830;J3QKP1;H3BVI7	CDH1		M0R1A1;Q15833-2;Q15833;Q15833-3;A0A8V8TNF6;M0R0M7;R4GMY7;M0R376;M0R0D4	STXBP2
F2Z393;P37837-2;P37837	TALDO1		H3BPE8;J3KMW5;Q9BQD7	FAM173A		M0R2W8	PGLYRP2
F8VQ14;F5GWF6;P78371-2;P78371	CCT2		H3BS34;P08253-2;P08253-3;P08253	MMP2		M0R349	LGALS4
F5GXJ9;Q13740-2;Q13740;Q13740-3	ALCAM		P04278;I3L145;P04278-5;I3L2X4;P04278-4;I3L1J1;A0A0C4DGN2;P04278-3;P04278-2;I3L4B9;B0FWH6;I3L2F1;B0FWH5;I3L1C1;I3L1G4;B0FWH7;I3L0M1	SHBG		O00194;K7ES41;H3BUD9;H3BS49;H3BVH7;H3BN55;P51159-2;P51159	RAB27B
H7C144;F5GXS2;O43707;A0A8V8TL71;O43707-2;O43707-3	ACTN4		J3KNB4;P49913	CAMP		O00299	CLIC1
F5H2R5;F5H6Q0;F5H3P3;P52566;H0YGX7	ARHGDIB		J3KPA1;P54108;P54108-2;P54108-3;I3L0A1	CRISP3		O00391;O00391-2;A8MXT8	QSOX1
F5H5D3;Q9BQE3;F8VVB9;F8VQQ4;F8VRZ4;F8VS66;F8VX09;F8VWV9;F8VRK0;A0A7P0Z4A1;F8W0F6	TUBA1C;TUBA1B;TUBA1A		J3KPS3;P04075;P04075-2;H3BQN4;H3BPS8;H3BUH7;H3BR04;H3BMQ8;H3BR68;H3BU78;P09972	ALDOA		O00533-2;A0A087X0M8;O00533;C9J905;C9JH37;C9JW79	CHL1
H0YLF3;F5H6I0;P61769	B2M		J3QRS3;P19105;O14950;J3KTJ1	MYL12A;MYL12B		O00602	FCN1
F5H8B0;P08709-2;P08709	F7		J3QSU6;P24821-4;P24821;F5H7V9;P24821-5;P24821-2;P24821-3;E9PC84;P24821-6;H0YGZ3	TNC		O15143;C9JEY1;C9K057;A0A1W2PNV4;C9JBJ7;F8VXW2	ARPC1B
F8VNT9;F8VV56;F8W022;F8VWK8;P08962-3;P08962-2;P08962	CD63		K7ERI9;P02654;K7EKP1;K7EJI9;K7ELM9;K7EPF9	APOC1		O15144;C9JTV5;G5E9J0;H7C3F9;G5E9S7	ARPC2
F8VVM2;Q00325-2;Q00325	SLC25A3		M0R009;CON__Q2KJF1	A1BG		O15145	ARPC3
F8VZY9;P05783	KRT18		M0R1A1;Q15833-2;Q15833;Q15833-3;A0A8V8TNF6;M0R0M7;R4GMY7;M0R376;M0R0D4	STXBP2		O43505	B4GAT1
G3V2W1;Q9UK55;CON__ENSEMBL:ENSBTAP00000013050	SERPINA10		M0R349	LGALS4		O43866	CD5L
G3V3A0;A0A087WY93	SERPINA3		O00151	PDLIM1		Q5QNW6;U3KQK0;P06899;P23527;P33778;P57053;P58876;P62807;Q16778;O60814;Q8N257;Q93079;Q99877;Q99879;Q99880;Q5QNW6-2;Q96A08;A0A2R8Y619	HIST2H2BF;HIST1H2BN;HIST1H2BJ;HIST1H2BO;HIST1H2BB;H2BFS;HIST1H2BD;HIST1H2BC;HIST2H2BE;HIST1H2BK;HIST3H2BB;HIST1H2BH;HIST1H2BM;HIST1H2BL;HIST1H2BA
G3V5M2;P00491;A0A8V8TL37;G3V2H3	PNP		O00299	CLIC1		O75636;O75636-2;A0A8V8TPG2	FCN3
G3XAK1;P26927;Q2TV78;Q2TV78-2;H7C0F8	MST1;MST1L		O00391;O00391-2;A8MXT8	QSOX1		O75882-3;O75882-2;O75882	ATRN
G3XAP6;P49747-2;P49747;CON__ENSEMBL:ENSBTAP00000006074	COMP		O00533-2;A0A087X0M8;O00533;C9J905;C9JH37;C9JW79	CHL1		O76041	NEBL
H0YB39;G8JLB6;P31943	HNRNPH1		O00602	FCN1		O94919	ENDOD1
H0Y2Y8;Q15942;Q15942-2;H7C3D3;C9IZ41;C9JJK5	ZYX		O14672-2;O14672	ADAM10		O95182	NDUFA7
H0Y5A1;Q5SQ11;P41222	PTGDS		O15143;C9JEY1;C9K057;A0A1W2PNV4;C9JBJ7;F8VXW2	ARPC1B		O95445	APOM
P16070;P16070-17;H0Y5E4;H0YCV9;H0YD13;P16070-8;P16070-7;P16070-3;P16070-6;H0YDW7;P16070-4;P16070-5;P16070-9;P16070-14;P16070-16;P16070-10;P16070-11;P16070-13;P16070-12;P16070-18;P16070-15;H0YDX6;H0YD17;H0Y2P0;E9PKC6;P16070-19;Q86UZ1	CD44		O15144;C9JTV5;G5E9J0;H7C3F9;G5E9S7	ARPC2		O95445-2;Q5SRP5	APOM
H0YAC1;P03952;E9PBC5;C9JCT1;C9J075;A0A0C4DGJ9;P20718	KLKB1		O15145	ARPC3		O95479;O95479-2	H6PD
H0YEA7;Q9UJJ9	GNPTG		O43505	B4GAT1		O95497	VNN1
H3BMH2;H3BSC1;P62491-2;Q15907-2;P62491;Q15907;B4DQU5;P57735	RAB11A;RAB11B		O43866	CD5L		O95810	SDPR
H3BNC6;P12830-2;P12830;J3QKP1;H3BVI7	CDH1		Q5QNW6;U3KQK0;P06899;P23527;P33778;P57053;P58876;P62807;Q16778;O60814;Q8N257;Q93079;Q99877;Q99879;Q99880;Q5QNW6-2;Q96A08;A0A2R8Y619	HIST2H2BF;HIST1H2BN;HIST1H2BJ;HIST1H2BO;HIST1H2BB;H2BFS;HIST1H2BD;HIST1H2BC;HIST2H2BE;HIST1H2BK;HIST3H2BB;HIST1H2BH;HIST1H2BM;HIST1H2BL;HIST1H2BA		P00338;P00338-3;P00338-5;P00338-2;F5GYU2;F5GXY2;P00338-4;F5GXH2;F5H5J4;F5H6W8;F5H8H6;F5GXC7;F5GWW2;F5GXU1;F5GZQ4	LDHA
H3BPE8;J3KMW5;Q9BQD7	FAM173A		O75636;O75636-2;A0A8V8TPG2	FCN3		P00450;H7C5N5	CP
H3BS34;P08253-2;P08253-3;P08253	MMP2		O75874;C9J4N6	IDH1		P00488;Q9NQP5;A6PVK5;H0Y4W5;H0Y796	F13A1
H7BYY1;P09493-3;B7Z596;F5H7S3;P09493-8;P09493-2;P09493-7;P09493-4;P09493-10;P09493-5;Q6ZN40;H0YKJ4;H0YKX5;P09493-9;A0A494BZZ2;H0YK48;A0A0S2Z4G6;H0YL80;H0YN06;H0YKP3;P09493;P09493-6;H0YL42	TPM1		O75882-3;O75882-2;O75882	ATRN		P00558;P00558-2;P07205	PGK1
H7C5W9;P16615-5;P16615-2;P16615-3;P16615-4;P16615;O14983-2;O14983;O14983-3;H3BVB2	ATP2A2;ATP2A1		O76041	NEBL		P00734;E9PIT3;C9JV37;CON__P00735	F2
P04278;I3L145;P04278-5;I3L2X4;P04278-4;I3L1J1;A0A0C4DGN2;P04278-3;P04278-2;I3L4B9;B0FWH6;I3L2F1;B0FWH5;I3L1C1;I3L1G4;B0FWH7;I3L0M1	SHBG		O94919	ENDOD1		P00738;A0A0C4DGL8;J3QR68;H0Y300;J3QLC9;P00738-2;H3BS21;J3KRH2;J3KTC3;J3KSV1;J3QQI8;H3BMJ7	HP
P63261;I3L4N8;A0A804GS07;A0A6Q8PFE4;I3L1U9;I3L3I0;K7EM38;I3L3R2;J3KT65;Q6S8J3;A5A3E0;P0CG38;A0A2R8YEA7;P0CG39;A0A2R8YFE2;Q9BYX7;F8WCH0;A0A7P0TBL1	ACTG1		O95182	NDUFA7		P00739;P00739-2	HPR
J3KNB4;P49913	CAMP		O95445	APOM		P00740;P00740-2	F9
J3KPA1;P54108;P54108-2;P54108-3;I3L0A1	CRISP3		O95445-2;Q5SRP5	APOM		P00742;Q5JVE8;B7ZBK1	F10
J3KPS3;P04075;P04075-2;H3BQN4;H3BPS8;H3BUH7;H3BR04;H3BMQ8;H3BR68;H3BU78;P09972	ALDOA		O95479;O95479-2	H6PD		P00747;Q5TEH5;A6PVI2;Q15195;Q02325	PLG
J3QRS3;P19105;O14950;J3KTJ1	MYL12A;MYL12B		O95497	VNN1		P00915;E5RHP7;E5RH81;E5RFE7;E5RIF9;E5RG43;H0YBE2;E5RFL2;E5RJI8;E5RGU8;E5RG81;E5RII2;E5RJF6;E5RHS7	CA1
J3QSU6;P24821-4;P24821;F5H7V9;P24821-5;P24821-2;P24821-3;E9PC84;P24821-6;H0YGZ3	TNC		O95810	SDPR		P00918;E5RID5;E5RK37	CA2
K7EK07;P84243	H3F3B;H3F3A		P00338;P00338-3;P00338-5;P00338-2;F5GYU2;F5GXY2;P00338-4;F5GXH2;F5H5J4;F5H6W8;F5H8H6;F5GXC7;F5GWW2;F5GXU1;F5GZQ4	LDHA		P01008;CON__P41361	SERPINC1
K7ERI9;P02654;K7EKP1;K7EJI9;K7ELM9;K7EPF9	APOC1		P00450;H7C5N5	CP		P01009;P01009-2;P01009-3	SERPINA1
M0R009;CON__Q2KJF1	A1BG		P00488;Q9NQP5;A6PVK5;H0Y4W5;H0Y796	F13A1		P01011;G3V595;P01011-2;P01011-3	SERPINA3
M0R1A1;Q15833-2;Q15833;Q15833-3;A0A8V8TNF6;M0R0M7;R4GMY7;M0R376;M0R0D4	STXBP2		P00558;P00558-2;P07205	PGK1		P01023;F8W7L3;H0YFH1;F5H1E8	A2M
M0R2W8	PGLYRP2		P00734;E9PIT3;C9JV37;CON__P00735	F2		P01024;A0A8Q3SI05;A0A8Q3SI45;M0QYC8;A0A8Q3WLS3;M0QXZ3;A0A8Q3WKN7	C3
M0R349	LGALS4		P00738;A0A0C4DGL8;J3QR68;H0Y300;J3QLC9;P00738-2;H3BS21;J3KRH2;J3KTC3;J3KSV1;J3QQI8;H3BMJ7	HP		Q5H9A7;P01033;Q5H9B4;Q5H9B5	TIMP1
O00151	PDLIM1		P00739;P00739-2	HPR		P01034	CST3
O00194;K7ES41;H3BUD9;H3BS49;H3BVH7;H3BN55;P51159-2;P51159	RAB27B		P00740;P00740-2	F9		P01042;CON__P01045-1;CON__Q2KJ62;CON__P01044-1	KNG1
O00299	CLIC1		P00742;Q5JVE8;B7ZBK1	F10		P01042-2;P01042-3	KNG1
O00391;O00391-2;A8MXT8	QSOX1		P00747;Q5TEH5;A6PVI2;Q15195;Q02325	PLG		P01599
O00533-2;A0A087X0M8;O00533;C9J905;C9JH37;C9JW79	CHL1		P00915;E5RHP7;E5RH81;E5RFE7;E5RIF9;E5RG43;H0YBE2;E5RFL2;E5RJI8;E5RGU8;E5RG81;E5RII2;E5RJF6;E5RHS7	CA1		P01602	IGKV1-5
O00602	FCN1		P00918;E5RID5;E5RK37	CA2		P01619
O14672-2;O14672	ADAM10		P01008;CON__P41361	SERPINC1		P01700;P01699
O15143;C9JEY1;C9K057;A0A1W2PNV4;C9JBJ7;F8VXW2	ARPC1B		P01009;P01009-2;P01009-3	SERPINA1		P01703
O15144;C9JTV5;G5E9J0;H7C3F9;G5E9S7	ARPC2		P01011;G3V595;P01011-2;P01011-3	SERPINA3		P01704
O15145	ARPC3		P01023;F8W7L3;H0YFH1;F5H1E8	A2M		P01714
O43505	B4GAT1		P01024;A0A8Q3SI05;A0A8Q3SI45;M0QYC8;A0A8Q3WLS3;M0QXZ3;A0A8Q3WKN7	C3		P01717;A0A075B6K4;A0A075B6K0;P01718	IGLV3-10;IGLV3-16
O43866	CD5L		Q5H9A7;P01033;Q5H9B4;Q5H9B5	TIMP1		P01742;P0DP01;A0A0C4DH29;A0A0B4J2H0;P01743	IGHV1-3;IGHV1-69-2
Q5QNW6;U3KQK0;P06899;P23527;P33778;P57053;P58876;P62807;Q16778;O60814;Q8N257;Q93079;Q99877;Q99879;Q99880;Q5QNW6-2;Q96A08;A0A2R8Y619	HIST2H2BF;HIST1H2BN;HIST1H2BJ;HIST1H2BO;HIST1H2BB;H2BFS;HIST1H2BD;HIST1H2BC;HIST2H2BE;HIST1H2BK;HIST3H2BB;HIST1H2BH;HIST1H2BM;HIST1H2BL;HIST1H2BA		P01034	CST3		P01780;A0A0B4J1V1;P01763;P01762	IGHV3-21
O75636;O75636-2;A0A8V8TPG2	FCN3		P01042;CON__P01045-1;CON__Q2KJ62;CON__P01044-1	KNG1		P0DP04;P01782
O75874;C9J4N6	IDH1		P01042-2;P01042-3	KNG1		P01834;A0A5H1ZRQ3	IGKC
O75882-3;O75882-2;O75882	ATRN		P01599			P01871;P01871-2	IGHM
O76041	NEBL		P01602	IGKV1-5		P02042;E9PFT6;E9PEW8	HBD
O94919	ENDOD1		P01619			P02549-2;P02549	SPTA1
O95182	NDUFA7		P01700;P01699			P02647;F8W696;CON__P15497	APOA1
O95445	APOM		P01703			P02649;H0Y7L5;E9PEV4;E7ERP7;CON__Q03247	APOE
O95445-2;Q5SRP5	APOM		P01704			V9GYE3;V9GYM3;P02652;V9GYG9;V9GYC1;V9GYS1	APOA2
O95479;O95479-2	H6PD		P01717;A0A075B6K4;A0A075B6K0;P01718	IGLV3-10;IGLV3-16		P02671;P02671-2;CON__P02672	FGA
O95497	VNN1		P01742;P0DP01;A0A0C4DH29;A0A0B4J2H0;P01743	IGHV1-3;IGHV1-69-2		P02675;D6REL8	FGB
O95810	SDPR		P01780;A0A0B4J1V1;P01763;P01762	IGHV3-21		P02679-2;P02679;C9JEU5;C9JC84	FGG
P00338;P00338-3;P00338-5;P00338-2;F5GYU2;F5GXY2;P00338-4;F5GXH2;F5H5J4;F5H6W8;F5H8H6;F5GXC7;F5GWW2;F5GXU1;F5GZQ4	LDHA		P0DP04;P01782			P02730;P02730-2;A0A0A0MS98	SLC4A1
P00450;H7C5N5	CP		P01834;A0A5H1ZRQ3	IGKC		P02741;Q5VVP7;P02741-2;C9JRE9	CRP
P00488;Q9NQP5;A6PVK5;H0Y4W5;H0Y796	F13A1		P01871;P01871-2	IGHM		P02743	APCS
P00558;P00558-2;P07205	PGK1		P02042;E9PFT6;E9PEW8	HBD		P02745;A0A8Q3SI63;X6RLJ0;A0A8Q3SI77;A0A8Q3SI62	C1QA
P00734;E9PIT3;C9JV37;CON__P00735	F2		P02549-2;P02549	SPTA1		P02747;A0A8Q3SIZ0	C1QC
P00738;A0A0C4DGL8;J3QR68;H0Y300;J3QLC9;P00738-2;H3BS21;J3KRH2;J3KTC3;J3KSV1;J3QQI8;H3BMJ7	HP		P02647;F8W696;CON__P15497	APOA1		P02749;J3QLI0;J3QRN2;J3KS17	APOH
P00739;P00739-2	HPR		P02649;H0Y7L5;E9PEV4;E7ERP7;CON__Q03247	APOE		P02750	LRG1
P00740;P00740-2	F9		V9GYE3;V9GYM3;P02652;V9GYG9;V9GYC1;V9GYS1	APOA2		P02751-1;P02751-8;P02751;P02751-3;P02751-14;P02751-17;P02751-7;P02751-9;P02751-11;P02751-6;P02751-10;P02751-5;P02751-13;P02751-12;H0Y7Z1;P02751-16;P02751-2;H0Y4K8	FN1
P00742;Q5JVE8;B7ZBK1	F10		P02671;P02671-2;CON__P02672	FGA		P02751-4	FN1
P00747;Q5TEH5;A6PVI2;Q15195;Q02325	PLG		P02675;D6REL8	FGB		Q5VY30;P02753	RBP4
P00915;E5RHP7;E5RH81;E5RFE7;E5RIF9;E5RG43;H0YBE2;E5RFL2;E5RJI8;E5RGU8;E5RG81;E5RII2;E5RJF6;E5RHS7	CA1		P02679-2;P02679;C9JEU5;C9JC84	FGG		P02760;S4R471;S4R3Y4;CON__P00978	AMBP
P00918;E5RID5;E5RK37	CA2		P02730;P02730-2;A0A0A0MS98	SLC4A1		P02763	ORM1
P01008;CON__P41361	SERPINC1		P02741;Q5VVP7;P02741-2;C9JRE9	CRP		P02765;C9JV77;CON__P12763	AHSG
P01009;P01009-2;P01009-3	SERPINA1		P02743	APCS		P02787;H7C5E8;F8WCI6;C9JB55;C9JVG0;F8WEK9;CON__Q2HJF0;F8WC57	TF
P01011;G3V595;P01011-2;P01011-3	SERPINA3		P02745;A0A8Q3SI63;X6RLJ0;A0A8Q3SI77;A0A8Q3SI62	C1QA		P02790	HPX
P01023;F8W7L3;H0YFH1;F5H1E8	A2M		P02747;A0A8Q3SIZ0	C1QC		P03951;P03951-2;D6RB32;X6R3B1;H0Y596	F11
P01024;A0A8Q3SI05;A0A8Q3SI45;M0QYC8;A0A8Q3WLS3;M0QXZ3;A0A8Q3WKN7	C3		P02749;J3QLI0;J3QRN2;J3KS17	APOH		P04003;A6PVY5;F2Z2V7;CON__Q28065	C4BPA
Q5H9A7;P01033;Q5H9B4;Q5H9B5	TIMP1		P02750	LRG1		P04004;F5GX75;CON__Q3ZBS7;H0YJW9	VTN
P01034	CST3		P02751-1;P02751-8;P02751;P02751-3;P02751-14;P02751-17;P02751-7;P02751-9;P02751-11;P02751-6;P02751-10;P02751-5;P02751-13;P02751-12;H0Y7Z1;P02751-16;P02751-2;H0Y4K8	FN1		P04040	CAT
P01042;CON__P01045-1;CON__Q2KJ62;CON__P01044-1	KNG1		P02751-4	FN1		P04114;A8MUN2;A0A669KB70	APOB
P01042-2;P01042-3	KNG1		Q5VY30;P02753	RBP4		P04180;J3QSE5;J3QKT0;I3L1Q6;I3L0J6	LCAT
P01599			P02760;S4R471;S4R3Y4;CON__P00978	AMBP		P04196	HRG
P01602	IGKV1-5		P02763	ORM1		P04217	A1BG
P01619			P02765;C9JV77;CON__P12763	AHSG		P04217-2	A1BG
P01700;P01699			P02787;H7C5E8;F8WCI6;C9JB55;C9JVG0;F8WEK9;CON__Q2HJF0;F8WC57	TF		P04264;CON__P04264	KRT1
P01703			P02790	HPX		P04275;P04275-2	VWF
P01704			P03951;P03951-2;D6RB32;X6R3B1;H0Y596	F11		P04406;P04406-2;E7EUT5;O14556	GAPDH
P01714			P04003;A6PVY5;F2Z2V7;CON__Q28065	C4BPA		P04899-4;P04899;P04899-6;P09471-2;P63096;P09471;P08754;P04899-2;P04899-5;P04899-3;A0A1W2PRE1;A0A1W2PP38;H3BTM2;A0A3B3ITM0;A0A1W2PS82;Q5JWF2;A0A6Q8PGR1;A0A590UJS2;A2A2R6;A0A087WTB6;A0A1W2PRJ7;A0A087WZE5;Q5JWD1;A0A1W2PQK2;Q5JWF2-2;H0Y7E8;Q5JWE9;A0A7I2V5R6;A0A3B3IUA8;P63092-4;P63096-2;P11488;P38405-2;P19087;P63092-3;P63092-2;P38405;P63092;A8MTJ3	GNAI2;GNAO1;GNAI1;GNAI3
P01717;A0A075B6K4;A0A075B6K0;P01718	IGLV3-10;IGLV3-16		P04004;F5GX75;CON__Q3ZBS7;H0YJW9	VTN		P05106;H3BM21;P05106-2;P05106-3;I3L4X8	ITGB3
P01742;P0DP01;A0A0C4DH29;A0A0B4J2H0;P01743	IGHV1-3;IGHV1-69-2		P04040	CAT		P05141;Q9H0C2	SLC25A5
P01780;A0A0B4J1V1;P01763;P01762	IGHV3-21		P04114;A8MUN2;A0A669KB70	APOB		P05154;G3V2M1;G3V264;G3V482;G3V265;G3V5I3;G3V4B4;G3V3F5	SERPINA5
P0DP04;P01782			P04180;J3QSE5;J3QKT0;I3L1Q6;I3L0J6	LCAT		P05160;A0A3B3IS66;CON__Q2TBQ1	F13B
P01834;A0A5H1ZRQ3	IGKC		P04196	HRG		P05362;E7ESS4;K7EKL8	ICAM1
P01871;P01871-2	IGHM		P04217	A1BG		P05543;CON__Q9TT36	SERPINA7
P02042;E9PFT6;E9PEW8	HBD		P04217-2	A1BG		P05546;CON__ENSEMBL:ENSBTAP00000018574	SERPIND1
P02549-2;P02549	SPTA1		P04264;CON__P04264	KRT1		P06276;F8WF14;F8WEX7;H0Y885;H7C4Y0	BCHE
P02647;F8W696;CON__P15497	APOA1		P04275;P04275-2	VWF		P06312	IGKV4-1
P02649;H0Y7L5;E9PEV4;E7ERP7;CON__Q03247	APOE		P04406;P04406-2;E7EUT5;O14556	GAPDH		P06396;A0A0A0MS51;A0A8V8TND7;A0A0A0MT01;P06396-4;P06396-3;CON__Q3SX14;Q5T0H8;REV__H0YJM7;REV__A0A6Q8PG26;REV__Q6TDU7-4;REV__Q6TDU7-2;REV__Q6TDU7-3;REV__Q6TDU7;REV__F8W8F9	GSN
V9GYE3;V9GYM3;P02652;V9GYG9;V9GYC1;V9GYS1	APOA2		P04899-4;P04899;P04899-6;P09471-2;P63096;P09471;P08754;P04899-2;P04899-5;P04899-3;A0A1W2PRE1;A0A1W2PP38;H3BTM2;A0A3B3ITM0;A0A1W2PS82;Q5JWF2;A0A6Q8PGR1;A0A590UJS2;A2A2R6;A0A087WTB6;A0A1W2PRJ7;A0A087WZE5;Q5JWD1;A0A1W2PQK2;Q5JWF2-2;H0Y7E8;Q5JWE9;A0A7I2V5R6;A0A3B3IUA8;P63092-4;P63096-2;P11488;P38405-2;P19087;P63092-3;P63092-2;P38405;P63092;A8MTJ3	GNAI2;GNAO1;GNAI1;GNAI3		P06396-2;Q5T0I0	GSN
P02671;P02671-2;CON__P02672	FGA		P05106;H3BM21;P05106-2;P05106-3;I3L4X8	ITGB3		P06576;H0YH81;F8W079;F8W0P7;H0YI37	ATP5B
P02675;D6REL8	FGB		P05141;Q9H0C2	SLC25A5		P06681;F2Z3N2;A0A0G2JL69;A0A8Q3WKN5;A0A8Q3WKM6;P06681-3;A0A8Q3WL70;A0A0G2JIE7;H0Y3H6;A0A8Q3WKM9;P06681-2;B4DQI1;E9PDZ0;A0A0G2JK28;H0Y868;Q8N6L6	C2
P02679-2;P02679;C9JEU5;C9JC84	FGG		P05154;G3V2M1;G3V264;G3V482;G3V265;G3V5I3;G3V4B4;G3V3F5	SERPINA5		P06727	APOA4
P02730;P02730-2;A0A0A0MS98	SLC4A1		P05160;A0A3B3IS66;CON__Q2TBQ1	F13B		P06733;A0A2R8Y6G6;K7EM90;P06733-2;A0A2R8YEM5;A0A2R8Y879;K7ERS8;P09104-2;P13929-3;A0A2R8YEG5;P13929-2;E5RI09;E5RG95;K7EKN2;P09104;K7EPM1;A0A2R8Y798;E5RGZ4;P13929;F5H1C3;F5H0C8;A0A2R8Y6I8	ENO1
P02741;Q5VVP7;P02741-2;C9JRE9	CRP		P05362;E7ESS4;K7EKL8	ICAM1		P06753-3;P06753-6;P06753-2;A0A087WWU8;P06753-4;P06753-5;D6R904;J3KN67;A0A2R2Y2Q3;A0A494C0P6;P06753;Q5VU61;A0A494C0G0;P06753-7;A0A494C034;A0A2R8Y6A3	TPM3
P02743	APCS		P05543;CON__Q9TT36	SERPINA7		P07358;A0A8Q3WL56;A0A8Q3SI88;A0A8Q3WM97	C8B
P02745;A0A8Q3SI63;X6RLJ0;A0A8Q3SI77;A0A8Q3SI62	C1QA		P05546;CON__ENSEMBL:ENSBTAP00000018574	SERPIND1		P07359	GP1BA
P02747;A0A8Q3SIZ0	C1QC		P06276;F8WF14;F8WEX7;H0Y885;H7C4Y0	BCHE		P07360;A0A3B3ITK5;A0A3B3ITY0	C8G
P02749;J3QLI0;J3QRN2;J3KS17	APOH		P06312	IGKV4-1		P07384;E9PIA9;E9PLX0;E9PJJ3;E9PLC9;E9PMC6;E9PJA6;E9PSA6;E9PQB3;E9PL37;E9PRM1	CAPN1
P02750	LRG1		P06396;A0A0A0MS51;A0A8V8TND7;A0A0A0MT01;P06396-4;P06396-3;CON__Q3SX14;Q5T0H8;REV__H0YJM7;REV__A0A6Q8PG26;REV__Q6TDU7-4;REV__Q6TDU7-2;REV__Q6TDU7-3;REV__Q6TDU7;REV__F8W8F9	GSN		Q5JP53;P07437;Q5ST81;Q9BVA1;Q13885;A0A075B736;Q5SQY0;A6NNZ2;G3V2A3;G3V5W4;G3V2R8;G3V3R4;G3V2N6	TUBB;TUBB2B;TUBB2A
P02751-1;P02751-8;P02751;P02751-3;P02751-14;P02751-17;P02751-7;P02751-9;P02751-11;P02751-6;P02751-10;P02751-5;P02751-13;P02751-12;H0Y7Z1;P02751-16;P02751-2;H0Y4K8	FN1		P06396-2;Q5T0I0	GSN		P07737;K7EJ44;I3L3D5;CON__P02584	PFN1
P02751-4	FN1		P06576;H0YH81;F8W079;F8W0P7;H0YI37	ATP5B		P07738	BPGM
Q5VY30;P02753	RBP4		P06681;F2Z3N2;A0A0G2JL69;A0A8Q3WKN5;A0A8Q3WKM6;P06681-3;A0A8Q3WL70;A0A0G2JIE7;H0Y3H6;A0A8Q3WKM9;P06681-2;B4DQI1;E9PDZ0;A0A0G2JK28;H0Y868;Q8N6L6	C2		P07900-2;P07900;Q58FG0	HSP90AA1
P02760;S4R471;S4R3Y4;CON__P00978	AMBP		P06727	APOA4		P07996;P07996-2;A8MZG1;A0A7I2YQ86;A0A7I2V585;A0A7I2YQT6;A0A3B3ITK0;P35442	THBS1
P02763	ORM1		P06733;A0A2R8Y6G6;K7EM90;P06733-2;A0A2R8YEM5;A0A2R8Y879;K7ERS8;P09104-2;P13929-3;A0A2R8YEG5;P13929-2;E5RI09;E5RG95;K7EKN2;P09104;K7EPM1;A0A2R8Y798;E5RGZ4;P13929;F5H1C3;F5H0C8;A0A2R8Y6I8	ENO1		P08185;G3V350;G3V4V7	SERPINA6
P02765;C9JV77;CON__P12763	AHSG		P06753-3;P06753-6;P06753-2;A0A087WWU8;P06753-4;P06753-5;D6R904;J3KN67;A0A2R2Y2Q3;A0A494C0P6;P06753;Q5VU61;A0A494C0G0;P06753-7;A0A494C034;A0A2R8Y6A3	TPM3		P08294;M0R1V4	SOD3
P02787;H7C5E8;F8WCI6;C9JB55;C9JVG0;F8WEK9;CON__Q2HJF0;F8WC57	TF		P07358;A0A8Q3WL56;A0A8Q3SI88;A0A8Q3WM97	C8B		P08514;P08514-2;P08514-3;A0A3B3IU79;K7EP83	ITGA2B
P02790	HPX		P07359	GP1BA		P08519;A0A8J8ZCA0;A0A087WWY0	LPA
P03951;P03951-2;D6RB32;X6R3B1;H0Y596	F11		P07360;A0A3B3ITK5;A0A3B3ITY0	C8G		P08567	PLEK
P04003;A6PVY5;F2Z2V7;CON__Q28065	C4BPA		P07384;E9PIA9;E9PLX0;E9PJJ3;E9PLC9;E9PMC6;E9PJA6;E9PSA6;E9PQB3;E9PL37;E9PRM1	CAPN1		P08571;D6RFL4	CD14
P04004;F5GX75;CON__Q3ZBS7;H0YJW9	VTN		Q5JP53;P07437;Q5ST81;Q9BVA1;Q13885;A0A075B736;Q5SQY0;A6NNZ2;G3V2A3;G3V5W4;G3V2R8;G3V3R4;G3V2N6	TUBB;TUBB2B;TUBB2A		P08603	CFH
P04040	CAT		P07737;K7EJ44;I3L3D5;CON__P02584	PFN1		P08697;P08697-2;A0A0G2JPA8;C9JMH6;A0A0J9YY65;CON__P28800	SERPINF2
P04114;A8MUN2;A0A669KB70	APOB		P07738	BPGM		P09172;Q5T382	DBH
P04180;J3QSE5;J3QKT0;I3L1Q6;I3L0J6	LCAT		P07900-2;P07900;Q58FG0	HSP90AA1		P09486;F5GY03;E5RK62	SPARC
P04196	HRG		P07996;P07996-2;A8MZG1;A0A7I2YQ86;A0A7I2V585;A0A7I2YQT6;A0A3B3ITK0;P35442	THBS1		P09871;F8WCZ6;H0Y5D1;F5H7T4;B5MCV4	C1S
P04217	A1BG		P08185;G3V350;G3V4V7	SERPINA6		P0C0L4;P0C0L4-2;A0A8V8TLP6	C4A
P04217-2	A1BG		P08294;M0R1V4	SOD3		P0C0L5;F5GXS0;A0A3B3ISA6	C4B
P04264;CON__P04264	KRT1		P08514;P08514-2;P08514-3;A0A3B3IU79;K7EP83	ITGA2B		P0C874	SPATA31D3
P04275;P04275-2	VWF		P08519;A0A8J8ZCA0;A0A087WWY0	LPA		P0DOY3;P0DOY2;P0CF74;A0A5H1ZRQ7;A0M8Q6	IGLC6;IGLC7
P04406;P04406-2;E7EUT5;O14556	GAPDH		P08567	PLEK		P10124	SRGN
P04843;F8WF32	RPN1		P08571;D6RFL4	CD14		P10643;A0A8Q3SIM0;A0A8Q3WL76	C7
P04899-4;P04899;P04899-6;P09471-2;P63096;P09471;P08754;P04899-2;P04899-5;P04899-3;A0A1W2PRE1;A0A1W2PP38;H3BTM2;A0A3B3ITM0;A0A1W2PS82;Q5JWF2;A0A6Q8PGR1;A0A590UJS2;A2A2R6;A0A087WTB6;A0A1W2PRJ7;A0A087WZE5;Q5JWD1;A0A1W2PQK2;Q5JWF2-2;H0Y7E8;Q5JWE9;A0A7I2V5R6;A0A3B3IUA8;P63092-4;P63096-2;P11488;P38405-2;P19087;P63092-3;P63092-2;P38405;P63092;A8MTJ3	GNAI2;GNAO1;GNAI1;GNAI3		P08603	CFH		P10909-4;P10909-6;P10909;P10909-5;P10909-2;H0YC35;H0YLK8;P10909-3;E7ERK6;E7ETB4;H0YAS8;E5RJZ5;E5RG36;E5RGB0;E5RH61	CLU
P05106;H3BM21;P05106-2;P05106-3;I3L4X8	ITGB3		P08697;P08697-2;A0A0G2JPA8;C9JMH6;A0A0J9YY65;CON__P28800	SERPINF2		P11021;A0A7P0TB36;A0A7P0TAI0	HSPA5
P05141;Q9H0C2	SLC25A5		P09172;Q5T382	DBH		P11226	MBL2
P05154;G3V2M1;G3V264;G3V482;G3V265;G3V5I3;G3V4B4;G3V3F5	SERPINA5		P09486;F5GY03;E5RK62	SPARC		P11277;P11277-2;P11277-3;H0YJE6	SPTB
P05160;A0A3B3IS66;CON__Q2TBQ1	F13B		P09871;F8WCZ6;H0Y5D1;F5H7T4;B5MCV4	C1S		P11279-2;P11279	LAMP1
P05362;E7ESS4;K7EKL8	ICAM1		P0C0L4;P0C0L4-2;A0A8V8TLP6	C4A		P11597;P11597-2;H3BRJ9	CETP
P05386	RPLP1		P0C0L5;F5GXS0;A0A3B3ISA6	C4B		P12111-4;P12111-2;P12111;P12111-3;P12111-5;C9JNG9;A0A804HKQ0;E7ENL6	COL6A3
P05543;CON__Q9TT36	SERPINA7		P0C874	SPATA31D3		P12883;P13533;P12882;P11055;Q9UKX2	MYH7;MYH6
P05546;CON__ENSEMBL:ENSBTAP00000018574	SERPIND1		P0DOY3;P0DOY2;P0CF74;A0A5H1ZRQ7;A0M8Q6	IGLC6;IGLC7		P12931;P12931-3;P12931-2;J3QRU1;P07947;P06241-3;P06241;P06241-2;P06239-3;A0A8I5KYU4;Q04912-2;E9PKQ8;H0Y3C5;H7C3Z8;E9PJ92;J3KPD6;Q04912-7;P08581;H7C074;Q04912;P08631;P08631-4;P07948;P06239;P42685;P08631-2;P08631-3;P07948-2;Q9H3Y6;P42685-2;P08581-2	SRC
P06276;F8WF14;F8WEX7;H0Y885;H7C4Y0	BCHE		P10643;A0A8Q3SIM0;A0A8Q3WL76	C7		P13224;P13224-2	GP1BB
P06312	IGKV4-1		P10909-4;P10909-6;P10909;P10909-5;P10909-2;H0YC35;H0YLK8;P10909-3;E7ERK6;E7ETB4;H0YAS8;E5RJZ5;E5RG36;E5RGB0;E5RH61	CLU		P13473-2;P13473;P13473-3;H0YCG2	LAMP2
P06396;A0A0A0MS51;A0A8V8TND7;A0A0A0MT01;P06396-4;P06396-3;CON__Q3SX14;Q5T0H8;REV__H0YJM7;REV__A0A6Q8PG26;REV__Q6TDU7-4;REV__Q6TDU7-2;REV__Q6TDU7-3;REV__Q6TDU7;REV__F8W8F9	GSN		P11021;A0A7P0TB36;A0A7P0TAI0	HSPA5		P13671;C9JX36;C9JC72	C6
P06396-2;Q5T0I0	GSN		P11226	MBL2		P13727-2;P13727	PRG2
P06576;H0YH81;F8W079;F8W0P7;H0YI37	ATP5B		P11277;P11277-2;P11277-3;H0YJE6	SPTB		P13796;Q5TBN3;P13796-2;P13797-3;P13797-2;P13797;Q5TBN5;U3KQI3;C9JAM8;Q14651	LCP1
P06681;F2Z3N2;A0A0G2JL69;A0A8Q3WKN5;A0A8Q3WKM6;P06681-3;A0A8Q3WL70;A0A0G2JIE7;H0Y3H6;A0A8Q3WKM9;P06681-2;B4DQI1;E9PDZ0;A0A0G2JK28;H0Y868;Q8N6L6	C2		P11279-2;P11279	LAMP1		P14151;P14151-2	SELL
P06727	APOA4		P11597;P11597-2;H3BRJ9	CETP		P14543-2;P14543	NID1
P06733;A0A2R8Y6G6;K7EM90;P06733-2;A0A2R8YEM5;A0A2R8Y879;K7ERS8;P09104-2;P13929-3;A0A2R8YEG5;P13929-2;E5RI09;E5RG95;K7EKN2;P09104;K7EPM1;A0A2R8Y798;E5RGZ4;P13929;F5H1C3;F5H0C8;A0A2R8Y6I8	ENO1		P12111-4;P12111-2;P12111;P12111-3;P12111-5;C9JNG9;A0A804HKQ0;E7ENL6	COL6A3		P14770	GP9
P06753-3;P06753-6;P06753-2;A0A087WWU8;P06753-4;P06753-5;D6R904;J3KN67;A0A2R2Y2Q3;A0A494C0P6;P06753;Q5VU61;A0A494C0G0;P06753-7;A0A494C034;A0A2R8Y6A3	TPM3		P12931;P12931-3;P12931-2;J3QRU1;P07947;P06241-3;P06241;P06241-2;P06239-3;A0A8I5KYU4;Q04912-2;E9PKQ8;H0Y3C5;H7C3Z8;E9PJ92;J3KPD6;Q04912-7;P08581;H7C074;Q04912;P08631;P08631-4;P07948;P06239;P42685;P08631-2;P08631-3;P07948-2;Q9H3Y6;P42685-2;P08581-2	SRC		P15144;H0YLZ8;H0YMC1	ANPEP
P07358;A0A8Q3WL56;A0A8Q3SI88;A0A8Q3WM97	C8B		P13224;P13224-2	GP1BB		P15169;B1AP58;CON__Q2KJ83	CPN1
P07359	GP1BA		P13473-2;P13473;P13473-3;H0YCG2	LAMP2		P16157-14;P16157-2;P16157-12;P16157-21;P16157;P16157-3;P16157-16;P16157-5;P16157-8;P16157-15;P16157-10;P16157-13;P16157-4;P16157-7;P16157-6;P16157-9;P16157-11;H0YBS0	ANK1
P07360;A0A3B3ITK5;A0A3B3ITY0	C8G		P13671;C9JX36;C9JC72	C6		P16233	PNLIP
P07384;E9PIA9;E9PLX0;E9PJJ3;E9PLC9;E9PMC6;E9PJA6;E9PSA6;E9PQB3;E9PL37;E9PRM1	CAPN1		P13727-2;P13727	PRG2		P16284-3;P16284-2;P16284;P16284-6;P16284-5;P16284-4;A0A075B727;A0A075B728;A0A075B737	PECAM1
Q5JP53;P07437;Q5ST81;Q9BVA1;Q13885;A0A075B736;Q5SQY0;A6NNZ2;G3V2A3;G3V5W4;G3V2R8;G3V3R4;G3V2N6	TUBB;TUBB2B;TUBB2A		P13796;Q5TBN3;P13796-2;P13797-3;P13797-2;P13797;Q5TBN5;U3KQI3;C9JAM8;Q14651	LCP1		P16452-3;P16452;P16452-2;F5H563;H3BPV8	EPB42
P07737;K7EJ44;I3L3D5;CON__P02584	PFN1		P14151;P14151-2	SELL		P16930;P16930-2;A0A804HJ13;A0A804HJX2;H0YLC7;B7Z4W2	FAH
P07738	BPGM		P14543-2;P14543	NID1		P17066;P48741	HSPA6;HSPA7
P07900-2;P07900;Q58FG0	HSP90AA1		P14770	GP9		P17813;P17813-2;F5GX88	ENG
P07996;P07996-2;A8MZG1;A0A7I2YQ86;A0A7I2V585;A0A7I2YQT6;A0A3B3ITK0;P35442	THBS1		P15144;H0YLZ8;H0YMC1	ANPEP		P18065;C9JMY1;C9JW52	IGFBP2
P08185;G3V350;G3V4V7	SERPINA6		P15169;B1AP58;CON__Q2KJ83	CPN1		P18206-2;P18206;P18206-3;A0A096LPE1	VCL
P08238;Q14568;Q58FF7;G3V2J8;Q58FF8;Q58FF6;Q58FG1	HSP90AB1		P16157-14;P16157-2;P16157-12;P16157-21;P16157;P16157-3;P16157-16;P16157-5;P16157-8;P16157-15;P16157-10;P16157-13;P16157-4;P16157-7;P16157-6;P16157-9;P16157-11;H0YBS0	ANK1		P18428	LBP
P08294;M0R1V4	SOD3		P16233	PNLIP		P19320;P19320-2;P19320-3;E9PDD2;A0A3B3ISS8	VCAM1
P08514;P08514-2;P08514-3;A0A3B3IU79;K7EP83	ITGA2B		P16284-3;P16284-2;P16284;P16284-6;P16284-5;P16284-4;A0A075B727;A0A075B728;A0A075B737	PECAM1		P19652	ORM2
P08519;A0A8J8ZCA0;A0A087WWY0	LPA		P16452-3;P16452;P16452-2;F5H563;H3BPV8	EPB42		P19823;Q5T985;Q5T987;CON__Q9TRI1	ITIH2
P08567	PLEK		P16930;P16930-2;A0A804HJ13;A0A804HJX2;H0YLC7;B7Z4W2	FAH		P19827;P19827-2;P19827-3;F8WAS2;H7C0N0;H7C5I0;CON__Q0VCM5;B5MCP1	ITIH1
P08571;D6RFL4	CD14		P17066;P48741	HSPA6;HSPA7		P20742;P20742-2;F5GXY0	PZP
P08603	CFH		P17813;P17813-2;F5GX88	ENG		P20851;P20851-2;Q5VVQ7	C4BPB
P08697;P08697-2;A0A0G2JPA8;C9JMH6;A0A0J9YY65;CON__P28800	SERPINF2		P18065;C9JMY1;C9JW52	IGFBP2		P21333-2;P21333;Q60FE5;A0A7P0NMY4;A0A087WWY3;A0A7I2V3E6;F8WE98;H0Y5C6;Q14315-2;Q14315;H0Y5F3;A0A804HJC2;A0A669KBC6;H7C2E7;H7C5L4	FLNA
P09172;Q5T382	DBH		P18206-2;P18206;P18206-3;A0A096LPE1	VCL		P22352;H0YBE4;E5RG32;H0YC19	GPX3
P09486;F5GY03;E5RK62	SPARC		P18428	LBP		P22792	CPN2
P09871;F8WCZ6;H0Y5D1;F5H7T4;B5MCV4	C1S		P19320;P19320-2;P19320-3;E9PDD2;A0A3B3ISS8	VCAM1		P22891;P22891-2	PROZ
P0C0L4;P0C0L4-2;A0A8V8TLP6	C4A		P19367-4;P19367-2;P19367;P19367-3;E9PB90;P52789	HK1		P23141-3;P23141;P23141-2;H3BSU0;H3BQV8;A0A140TA63	CES1
P0C0L5;F5GXS0;A0A3B3ISA6	C4B		P19652	ORM2		P23142;CON__ENSEMBL:ENSBTAP00000016046;A0A0U1RRA4	FBLN1
P0C874	SPATA31D3		P19823;Q5T985;Q5T987;CON__Q9TRI1	ITIH2		P23142-4;B1AHL2;P23142-2;P23142-3;B1AHM7;B1AHM9;H7C1M6;B1AHM6;B1AHN3;B1AHM8	FBLN1
P0DOY3;P0DOY2;P0CF74;A0A5H1ZRQ7;A0M8Q6	IGLC6;IGLC7		P19827;P19827-2;P19827-3;F8WAS2;H7C0N0;H7C5I0;CON__Q0VCM5;B5MCP1	ITIH1		P23470-2;P23470	PTPRG
P10643;A0A8Q3SIM0;A0A8Q3WL76	C7		P20742;P20742-2;F5GXY0	PZP		P25311;C9JEV0;H7BZJ8	AZGP1
P10909-4;P10909-6;P10909;P10909-5;P10909-2;H0YC35;H0YLK8;P10909-3;E7ERK6;E7ETB4;H0YAS8;E5RJZ5;E5RG36;E5RGB0;E5RH61	CLU		P20851;P20851-2;Q5VVQ7	C4BPB		P25705;P25705-2;P25705-3;K7ERX7;K7EK77;K7EJP1;K7ENJ4;K7EQH4;K7ESA0	ATP5A1
P11021;A0A7P0TB36;A0A7P0TAI0	HSPA5		P21333-2;P21333;Q60FE5;A0A7P0NMY4;A0A087WWY3;A0A7I2V3E6;F8WE98;H0Y5C6;Q14315-2;Q14315;H0Y5F3;A0A804HJC2;A0A669KBC6;H7C2E7;H7C5L4	FLNA		Q5T8H6;P26992	CNTFR
P11169;Q8TDB8-4;Q8TDB8-2;Q8TDB8;Q8TDB8-5	SLC2A3;SLC2A14		P22352;H0YBE4;E5RG32;H0YC19	GPX3		P27105;P27105-2;F8VSL7	STOM
P11226	MBL2		P22792	CPN2		P27169;F8WF42	PON1
P11277;P11277-2;P11277-3;H0YJE6	SPTB		P22891;P22891-2	PROZ		P27918;E9PAQ1;C9J7V5	CFP
P11279-2;P11279	LAMP1		P23141-3;P23141;P23141-2;H3BSU0;H3BQV8;A0A140TA63	CES1		P29401-2;P29401;E9PFF2	TKT
P11597;P11597-2;H3BRJ9	CETP		P23142;CON__ENSEMBL:ENSBTAP00000016046;A0A0U1RRA4	FBLN1		P29622	SERPINA4
P12111-4;P12111-2;P12111;P12111-3;P12111-5;C9JNG9;A0A804HKQ0;E7ENL6	COL6A3		P23142-4;B1AHL2;P23142-2;P23142-3;B1AHM7;B1AHM9;H7C1M6;B1AHM6;B1AHN3;B1AHM8	FBLN1		P30041	PRDX6
P12931;P12931-3;P12931-2;J3QRU1;P07947;P06241-3;P06241;P06241-2;P06239-3;A0A8I5KYU4;Q04912-2;E9PKQ8;H0Y3C5;H7C3Z8;E9PJ92;J3KPD6;Q04912-7;P08581;H7C074;Q04912;P08631;P08631-4;P07948;P06239;P42685;P08631-2;P08631-3;P07948-2;Q9H3Y6;P42685-2;P08581-2	SRC		P23470-2;P23470	PTPRG		P30043;M0R192;A0A2R8YEP4;A0A2R8Y7Y9;M0QZL1	BLVRB
P13224;P13224-2	GP1BB		P25311;C9JEV0;H7BZJ8	AZGP1		P30740-2;P30740	SERPINB1
P13473-2;P13473;P13473-3;H0YCG2	LAMP2		P25705;P25705-2;P25705-3;K7ERX7;K7EK77;K7EJP1;K7ENJ4;K7EQH4;K7ESA0	ATP5A1		P31146;H3BRY3;H3BTU6;H3BRJ0;H3BNA2;H3BU76;H3BSL1	CORO1A
P13671;C9JX36;C9JC72	C6		Q5T8H6;P26992	CNTFR		P31946-2;P31946;Q4VY20;Q4VY19;A0A0J9YWE8;A0A0J9YWZ2	YWHAB
P13727-2;P13727	PRG2		P27105;P27105-2;F8VSL7	STOM		P32119;A6NIW5;P32119-2	PRDX2
P13796;Q5TBN3;P13796-2;P13797-3;P13797-2;P13797;Q5TBN5;U3KQI3;C9JAM8;Q14651	LCP1		P27169;F8WF42	PON1		P33151;I3L1J2;P33151-2	CDH5
P14151;P14151-2	SELL		P27348;E9PG15	YWHAQ		P33908;P33908-2	MAN1A1
P14543-2;P14543	NID1		P27918;E9PAQ1;C9J7V5	CFP		P35125-2;P35125	USP6
P14770	GP9		P29622	SERPINA4		P35527;CON__P35527;K7EQQ3;A0A3B3ITG2;CON__Q99456;Q99456	KRT9
P15144;H0YLZ8;H0YMC1	ANPEP		P30041	PRDX6		P35858;P35858-2	IGFALS
P15169;B1AP58;CON__Q2KJ83	CPN1		P30043;M0R192;A0A2R8YEP4;A0A2R8Y7Y9;M0QZL1	BLVRB		P36222;H0Y3U8	CHI3L1
P15259;Q8N0Y7;P18669	PGAM2;PGAM4;PGAM1		P31146;H3BRY3;H3BTU6;H3BRJ0;H3BNA2;H3BU76;H3BSL1	CORO1A		P36955;I3L4N7;I3L107;I3L4F9;I3L4Z0;CON__Q95121;I3L2R7;I3L3Z3;I3L425;I3L1U4	SERPINF1
P16157-14;P16157-2;P16157-12;P16157-21;P16157;P16157-3;P16157-16;P16157-5;P16157-8;P16157-15;P16157-10;P16157-13;P16157-4;P16157-7;P16157-6;P16157-9;P16157-11;H0YBS0	ANK1		P31946-2;P31946;Q4VY20;Q4VY19;A0A0J9YWE8;A0A0J9YWZ2	YWHAB		P37802;P37802-2;X6RJP6;C9J5W6;Q9UI15	TAGLN2
P16233	PNLIP		P32119;A6NIW5;P32119-2	PRDX2		P39060-2;P39060-1;P39060;H7BXV5;H7C457	COL18A1
P16284-3;P16284-2;P16284;P16284-6;P16284-5;P16284-4;A0A075B727;A0A075B728;A0A075B737	PECAM1		P33151;I3L1J2;P33151-2	CDH5		P40197	GP5
P16452-3;P16452;P16452-2;F5H563;H3BPV8	EPB42		P33908;P33908-2	MAN1A1		P43121;P43121-2	MCAM
P16930;P16930-2;A0A804HJ13;A0A804HJX2;H0YLC7;B7Z4W2	FAH		P35125-2;P35125	USP6		P43251-4;P43251;P43251-3;P43251-2;A0A5F9ZH80;C9JSN9;A0A5F9ZH15;A0A5F9ZH97;A0A5F9ZHE9;A0A5F9ZHR1;A0A2R8Y5J9;A0A5F9ZHF5;A0A5F9ZH57	BTD
P17066;P48741	HSPA6;HSPA7		P35527;CON__P35527;K7EQQ3;A0A3B3ITG2;CON__Q99456;Q99456	KRT9		P43652;CON__REFSEQ:XP_585019	AFM
P17813;P17813-2;F5GX88	ENG		P35858;P35858-2	IGFALS		P48735;P48735-2;H0YL11	IDH2
P18065;C9JMY1;C9JW52	IGFBP2		P36222;H0Y3U8	CHI3L1		P48740;F8W876;P48740-3;C9JMA2	MASP1
P18206-2;P18206;P18206-3;A0A096LPE1	VCL		P36955;I3L4N7;I3L107;I3L4F9;I3L4Z0;CON__Q95121;I3L2R7;I3L3Z3;I3L425;I3L1U4	SERPINF1		P48740-2;P48740-4	MASP1
P18428	LBP		P37802;P37802-2;X6RJP6;C9J5W6;Q9UI15	TAGLN2		P50395;P50395-2	GDI2
P19320;P19320-2;P19320-3;E9PDD2;A0A3B3ISS8	VCAM1		P39060-2;P39060-1;P39060;H7BXV5;H7C457	COL18A1		P50552;K7ENR7;K7ENL7;K7EQD0;K7EIG8;K7EM16	VASP
P19367-4;P19367-2;P19367;P19367-3;E9PB90;P52789	HK1		P40197	GP5		P51884;CON__Q05443	LUM
P19652	ORM2		P43121;P43121-2	MCAM		P52209-2;P52209;K7EMN2;K7EM49;K7EPF6;K7ELN9	PGD
P19823;Q5T985;Q5T987;CON__Q9TRI1	ITIH2		P43251-4;P43251;P43251-3;P43251-2;A0A5F9ZH80;C9JSN9;A0A5F9ZH15;A0A5F9ZH97;A0A5F9ZHE9;A0A5F9ZHR1;A0A2R8Y5J9;A0A5F9ZHF5;A0A5F9ZH57	BTD		P52907	CAPZA1
P19827;P19827-2;P19827-3;F8WAS2;H7C0N0;H7C5I0;CON__Q0VCM5;B5MCP1	ITIH1		P43652;CON__REFSEQ:XP_585019	AFM		P54289-4;P54289-5;P54289-3;P54289-2;P54289;H0Y715;E7ERK3	CACNA2D1
P20742;P20742-2;F5GXY0	PZP		P47755;C9JUG7;F8W9N7;P47755-2	CAPZA2		P54802	NAGLU
P20851;P20851-2;Q5VVQ7	C4BPB		P48735;P48735-2;H0YL11	IDH2		P55056;K7EMC3	APOC4
P21333-2;P21333;Q60FE5;A0A7P0NMY4;A0A087WWY3;A0A7I2V3E6;F8WE98;H0Y5C6;Q14315-2;Q14315;H0Y5F3;A0A804HJC2;A0A669KBC6;H7C2E7;H7C5L4	FLNA		P48740;F8W876;P48740-3;C9JMA2	MASP1		P55058;P55058-4;P55058-3;P55058-2	PLTP
P21796;C9JI87	VDAC1		P48740-2;P48740-4	MASP1		P55103	INHBC
Q5JRR6;P22314-2;P22314	UBA1		P50395;P50395-2	GDI2		P55290-5;P55290;P55290-4	CDH13
P22352;H0YBE4;E5RG32;H0YC19	GPX3		P50552;K7ENR7;K7ENL7;K7EQD0;K7EIG8;K7EM16	VASP		P60174;P60174-3;P60174-4;U3KQF3;U3KPZ0;U3KPS5	TPI1
P22792	CPN2		P51884;CON__Q05443	LUM		P60709;E7EVS6;A0A2R8Y793;G5E9R0;A0A6Q8PH58;A0A2R8YGF8;C9JUM1;C9JZR7;C9JTX5;A0A6Q8PGD7	ACTB
P22891;P22891-2	PROZ		P52209-2;P52209;K7EMN2;K7EM49;K7EPF6;K7ELN9	PGD		P61026	RAB10
P23141-3;P23141;P23141-2;H3BSU0;H3BQV8;A0A140TA63	CES1		P52907	CAPZA1		P61160;P61160-2	ACTR2
P23142;CON__ENSEMBL:ENSBTAP00000016046;A0A0U1RRA4	FBLN1		P54289-4;P54289-5;P54289-3;P54289-2;P54289;H0Y715;E7ERK3	CACNA2D1		P61981	YWHAG
P23142-4;B1AHL2;P23142-2;P23142-3;B1AHM7;B1AHM9;H7C1M6;B1AHM6;B1AHN3;B1AHM8	FBLN1		P54802	NAGLU		P62258;P62258-2;B4DJF2;I3L3T1;K7EM20;I3L0W5;K7EIT4	YWHAE
P23470-2;P23470	PTPRG		P55056;K7EMC3	APOC4		P62805	HIST1H4A
P24844;P24844-2	MYL9		P55058;P55058-4;P55058-3;P55058-2	PLTP		P62937;F8WE65;C9J5S7;A0A7I2V5J5;P62937-2;E5RIZ5;A0A7I2V4V1;A0A7P0S768	PPIA
P25311;C9JEV0;H7BZJ8	AZGP1		P55103	INHBC		P63104;E7EX29;E7ESK7;B0AZS6;P63104-2;E5RGE1;E5RIR4;E9PD24;E7EVZ2;B7Z2E6;H0YB80;P31947-2;P31947	YWHAZ
P25705;P25705-2;P25705-3;K7ERX7;K7EK77;K7EJP1;K7ENJ4;K7EQH4;K7ESA0	ATP5A1		P55290-5;P55290;P55290-4	CDH13		Q6IS14;P63241;P63241-2	EIF5AL1;EIF5A
Q5T8H6;P26992	CNTFR		P60174;P60174-3;P60174-4;U3KQF3;U3KPZ0;U3KPS5	TPI1		P67936;A0A2R8Y5V9;A0A2R8YGX3;A0A2R8YH90;P67936-2;K7ENT6;A0A2R8YE05;A0A2R8YHD2;A0A5F9UN72;Q5TCU3;A7XZE4;CON__Q3SX28;P07951-2;P07951-3;P07951;A0A2R8YEU4;U3KQK2;K7EPB9;A0A590UK79;A0A590UJB9	TPM4
P27105;P27105-2;F8VSL7	STOM		P60709;E7EVS6;A0A2R8Y793;G5E9R0;A0A6Q8PH58;A0A2R8YGF8;C9JUM1;C9JZR7;C9JTX5;A0A6Q8PGD7	ACTB		P68133;P68032;A6NL76;P63267;P62736;A0A804HKV3;C9JFL5;F6UVQ4;F6QUT6;P63267-2;F8WB63;B8ZZJ2	ACTA1;ACTC1;ACTG2;ACTA2
P27169;F8WF42	PON1		P61026	RAB10		P68363;Q71U36-2;Q71U36;P68363-2;P0DPH8;P0DPH7;P0DPH7-2;Q6PEY2;C9JDS9	TUBA1B;TUBA1A;TUBA3E
P27348;E9PG15	YWHAQ		P61160;P61160-2	ACTR2		P68366-2;P68366;C9JEV8;C9JQ00;C9JJQ8;C9JDL2	TUBA4A
P27918;E9PAQ1;C9J7V5	CFP		P61981	YWHAG		P68371;Q3ZCM7;M0R2D3;M0R0X0;M0QY85;M0QY37;M0QX14;M0QZL7;M0QYM7;M0R278;M0R042;M0R2T4;A0A075B724	TUBB4B
P29401-2;P29401;E9PFF2	TKT		P62258;P62258-2;B4DJF2;I3L3T1;K7EM20;I3L0W5;K7EIT4	YWHAE		P68871;A0A2R8Y7R2;F8W6P5;A0A0J9YWK4;CON__Q3SX09;C9JRG0;CON__P02070;A0A2R8Y7X9;P69892;P69891;P02100	HBB
P29622	SERPINA4		P62805	HIST1H4A		P69905;G3V1N2;A0A2R8Y7C0;CON__P01966;P02008	HBA1;HBA2
P30041	PRDX6		P62937;F8WE65;C9J5S7;A0A7I2V5J5;P62937-2;E5RIZ5;A0A7I2V4V1;A0A7P0S768	PPIA		P78417;Q5TA02;P78417-3;P78417-2;Q5TA01	GSTO1
P30043;M0R192;A0A2R8YEP4;A0A2R8Y7Y9;M0QZL1	BLVRB		P63104;E7EX29;E7ESK7;B0AZS6;P63104-2;E5RGE1;E5RIR4;E9PD24;E7EVZ2;B7Z2E6;H0YB80;P31947-2;P31947	YWHAZ		P80108;P80108-2	GPLD1
P30740-2;P30740	SERPINB1		Q6IS14;P63241;P63241-2	EIF5AL1;EIF5A		X6R8F3;P80188;P80188-2	LCN2
P31146;H3BRY3;H3BTU6;H3BRJ0;H3BNA2;H3BU76;H3BSL1	CORO1A		P67936;A0A2R8Y5V9;A0A2R8YGX3;A0A2R8YH90;P67936-2;K7ENT6;A0A2R8YE05;A0A2R8YHD2;A0A5F9UN72;Q5TCU3;A7XZE4;CON__Q3SX28;P07951-2;P07951-3;P07951;A0A2R8YEU4;U3KQK2;K7EPB9;A0A590UK79;A0A590UJB9	TPM4		P80748
P31946-2;P31946;Q4VY20;Q4VY19;A0A0J9YWE8;A0A0J9YWZ2	YWHAB		P68133;P68032;A6NL76;P63267;P62736;A0A804HKV3;C9JFL5;F6UVQ4;F6QUT6;P63267-2;F8WB63;B8ZZJ2	ACTA1;ACTC1;ACTG2;ACTA2		P81605;P81605-2	DCD
P32119;A6NIW5;P32119-2	PRDX2		P68363;Q71U36-2;Q71U36;P68363-2;P0DPH8;P0DPH7;P0DPH7-2;Q6PEY2;C9JDS9	TUBA1B;TUBA1A;TUBA3E		P98160	HSPG2
P33151;I3L1J2;P33151-2	CDH5		P68366-2;P68366;C9JEV8;C9JQ00;C9JJQ8;C9JDL2	TUBA4A		Q01459	CTBS
P33908;P33908-2	MAN1A1		P68371;Q3ZCM7;M0R2D3;M0R0X0;M0QY85;M0QY37;M0QX14;M0QZL7;M0QYM7;M0R278;M0R042;M0R2T4;A0A075B724	TUBB4B		Q01518;Q01518-2;Q5T0R1;Q5T0R4;Q5T0R9;Q5T0R7;Q5T0R6;Q5T0R5;Q5T0R2;Q5T0R3;Q5T0S3;Q5T0R8;P40123-3;P40123-2;B7Z385;E9PDI2;P40123	CAP1
P35125-2;P35125	USP6		P68871;A0A2R8Y7R2;F8W6P5;A0A0J9YWK4;CON__Q3SX09;C9JRG0;CON__P02070;A0A2R8Y7X9;P69892;P69891;P02100	HBB		Q04756;D6RAR4;CON__ENSEMBL:ENSBTAP00000023055	HGFAC
P35527;CON__P35527;K7EQQ3;A0A3B3ITG2;CON__Q99456;Q99456	KRT9		P69905;G3V1N2;A0A2R8Y7C0;CON__P01966;P02008	HBA1;HBA2		Q04917;A2IDB2;F8WEB6;A2IDB1	YWHAH
P35858;P35858-2	IGFALS		P78417;Q5TA02;P78417-3;P78417-2;Q5TA01	GSTO1		Q06033-2;Q06033;E7ET33;CON__Q0V8M9	ITIH3
P36222;H0Y3U8	CHI3L1		P80108;P80108-2	GPLD1		Q07954	LRP1
P36955;I3L4N7;I3L107;I3L4F9;I3L4Z0;CON__Q95121;I3L2R7;I3L3Z3;I3L425;I3L1U4	SERPINF1		X6R8F3;P80188;P80188-2	LCN2		Q08380;K7EP36;K7ESM3;K7EKQ5;K7ERZ6;K7EJD3;K7ES75;K7EN99;K7EJY8;K7EQT9	LGALS3BP
P37802;P37802-2;X6RJP6;C9J5W6;Q9UI15	TAGLN2		P80748			Q08554-2;Q08554	DSC1
P39060-2;P39060-1;P39060;H7BXV5;H7C457	COL18A1		P81605;P81605-2	DCD		Q08830	FGL1
P40197	GP5		P98160	HSPG2		Q12805-2;Q12805-4;Q12805-3;Q12805;A0A0U1RQV3;Q12805-5	EFEMP1
P43121;P43121-2	MCAM		Q01459	CTBS		Q12860-2;Q12860;Q12860-3;F8VUI9	CNTN1
P43251-4;P43251;P43251-3;P43251-2;A0A5F9ZH80;C9JSN9;A0A5F9ZH15;A0A5F9ZH97;A0A5F9ZHE9;A0A5F9ZHR1;A0A2R8Y5J9;A0A5F9ZHF5;A0A5F9ZH57	BTD		Q01518;Q01518-2;Q5T0R1;Q5T0R4;Q5T0R9;Q5T0R7;Q5T0R6;Q5T0R5;Q5T0R2;Q5T0R3;Q5T0S3;Q5T0R8;P40123-3;P40123-2;B7Z385;E9PDI2;P40123	CAP1		Q12907;A0A8Q3WK65;D6RBV2	LMAN2
P43652;CON__REFSEQ:XP_585019	AFM		Q04756;D6RAR4;CON__ENSEMBL:ENSBTAP00000023055	HGFAC		Q13093	PLA2G7
P48735;P48735-2;H0YL11	IDH2		Q04917;A2IDB2;F8WEB6;A2IDB1	YWHAH		Q13103;C9J6K0	SPP2
P48740;F8W876;P48740-3;C9JMA2	MASP1		Q06033-2;Q06033;E7ET33;CON__Q0V8M9	ITIH3		Q13790	APOF
P48740-2;P48740-4	MASP1		Q07954	LRP1		Q14126;A0A804HLK9;A0A804HJ09;A0A804HJQ3;J3KSI6;A0A804HIA2	DSG2
P49411	TUFM		Q08380;K7EP36;K7ESM3;K7EKQ5;K7ERZ6;K7EJD3;K7ES75;K7EN99;K7EJY8;K7EQT9	LGALS3BP		Q14515-2;Q14515	SPARCL1
P50395;P50395-2	GDI2		Q08554-2;Q08554	DSC1		Q14520-2;Q14520	HABP2
P50552;K7ENR7;K7ENL7;K7EQD0;K7EIG8;K7EM16	VASP		Q08830	FGL1		Q14624	ITIH4
P51884;CON__Q05443	LUM		Q12805-2;Q12805-4;Q12805-3;Q12805;A0A0U1RQV3;Q12805-5	EFEMP1		Q14624-3;Q14624-2;Q14624-4;H7C0L5	ITIH4
P52209-2;P52209;K7EMN2;K7EM49;K7EPF6;K7ELN9	PGD		Q12860-2;Q12860;Q12860-3;F8VUI9	CNTN1		Q15084-3;Q15084;Q15084-4;Q15084-5;Q15084-2	PDIA6
P52907	CAPZA1		Q12907;A0A8Q3WK65;D6RBV2	LMAN2		Q15113	PCOLCE
P54289-4;P54289-5;P54289-3;P54289-2;P54289;H0Y715;E7ERK3	CACNA2D1		Q13093	PLA2G7		Q15166;F8WD41;C9JZ99	PON3
P54802	NAGLU		Q13103;C9J6K0	SPP2		Q15404-2;Q15404	RSU1
P55056;K7EMC3	APOC4		Q13790	APOF		Q15485;Q15485-2	FCN2
P55058;P55058-4;P55058-3;P55058-2	PLTP		Q14126;A0A804HLK9;A0A804HJ09;A0A804HJQ3;J3KSI6;A0A804HIA2	DSG2		Q15582;H0Y8L3;S4R3C6;H0Y9D7;H0YAB8;H0Y8M8	TGFBI
P55103	INHBC		Q14247-3;Q14247;Q14247-2;H0YEV2;H0YCD9	CTTN		Q15848	ADIPOQ
P55290-5;P55290;P55290-4	CDH13		Q14515-2;Q14515	SPARCL1		Q16610;Q16610-4;Q16610-2;Q16610-3	ECM1
P60174;P60174-3;P60174-4;U3KQF3;U3KPZ0;U3KPS5	TPI1		Q14520-2;Q14520	HABP2		Q16706	MAN2A1
P60709;E7EVS6;A0A2R8Y793;G5E9R0;A0A6Q8PH58;A0A2R8YGF8;C9JUM1;C9JZR7;C9JTX5;A0A6Q8PGD7	ACTB		Q14624	ITIH4		Q16853;Q16853-2;K7EQZ5;K7EL47;Q16853-3;O75106-2;O75106	AOC3
P61026	RAB10		Q14624-3;Q14624-2;Q14624-4;H7C0L5	ITIH4		Q4G0X9-3;Q4G0X9	CCDC40
P61160;P61160-2	ACTR2		Q15084-3;Q15084;Q15084-4;Q15084-5;Q15084-2	PDIA6		Q562R1	ACTBL2
P61604;B8ZZL8;S4R3N1;B8ZZ54	HSPE1;HSPE1-MOB4		Q15113	PCOLCE		Q5U651	RASIP1
Q5T6W2;P61978-3;P61978;P61978-2	HNRNPK		Q15166;F8WD41;C9JZ99	PON3		Q6EMK4	VASN
P61981	YWHAG		Q15404-2;Q15404	RSU1		Q6GTS8	PM20D1
P62258;P62258-2;B4DJF2;I3L3T1;K7EM20;I3L0W5;K7EIT4	YWHAE		Q15485;Q15485-2	FCN2		Q6UX71;Q6UX71-2	PLXDC2
P62805	HIST1H4A		Q15582;H0Y8L3;S4R3C6;H0Y9D7;H0YAB8;H0Y8M8	TGFBI		Q6UXB8;Q6UXB8-2	PI16
P62937;F8WE65;C9J5S7;A0A7I2V5J5;P62937-2;E5RIZ5;A0A7I2V4V1;A0A7P0S768	PPIA		Q15848	ADIPOQ		Q6XQN6-3;Q6XQN6;H0YDA6;H0YF31;C9J8U2;G5E977;Q6XQN6-2	NAPRT
P63104;E7EX29;E7ESK7;B0AZS6;P63104-2;E5RGE1;E5RIR4;E9PD24;E7EVZ2;B7Z2E6;H0YB80;P31947-2;P31947	YWHAZ		Q16610;Q16610-4;Q16610-2;Q16610-3	ECM1		Q6YHK3-2;Q6YHK3-4;Q6YHK3;Q6YHK3-3	CD109
Q6IS14;P63241;P63241-2	EIF5AL1;EIF5A		Q16706	MAN2A1		Q76LX8-2;Q76LX8;Q76LX8-3;E7EV88;A0A0C4DFV8;Q76LX8-4;F6V803;A0A0B4J229	ADAMTS13
P67936;A0A2R8Y5V9;A0A2R8YGX3;A0A2R8YH90;P67936-2;K7ENT6;A0A2R8YE05;A0A2R8YHD2;A0A5F9UN72;Q5TCU3;A7XZE4;CON__Q3SX28;P07951-2;P07951-3;P07951;A0A2R8YEU4;U3KQK2;K7EPB9;A0A590UK79;A0A590UJB9	TPM4		Q16853;Q16853-2;K7EQZ5;K7EL47;Q16853-3;O75106-2;O75106	AOC3		Q7Z406;Q7Z406-6;Q7Z406-2;Q7Z406-5;Q7Z406-4;M0QY43	MYH14
P68133;P68032;A6NL76;P63267;P62736;A0A804HKV3;C9JFL5;F6UVQ4;F6QUT6;P63267-2;F8WB63;B8ZZJ2	ACTA1;ACTC1;ACTG2;ACTA2		Q4G0X9-3;Q4G0X9	CCDC40		Q7Z7M0;Q7Z7M0-2;F5GZG7	MEGF8
P68363;Q71U36-2;Q71U36;P68363-2;P0DPH8;P0DPH7;P0DPH7-2;Q6PEY2;C9JDS9	TUBA1B;TUBA1A;TUBA3E		Q562R1	ACTBL2		Q86U17	SERPINA11
P68366-2;P68366;C9JEV8;C9JQ00;C9JJQ8;C9JDL2	TUBA4A		Q5U651	RASIP1		Q86UD1;E9PJ29	OAF
P68371;Q3ZCM7;M0R2D3;M0R0X0;M0QY85;M0QY37;M0QX14;M0QZL7;M0QYM7;M0R278;M0R042;M0R2T4;A0A075B724	TUBB4B		Q6EMK4	VASN		Q86WT1	TTC30A
P68431	HIST1H3A		Q6GTS8	PM20D1		Q8IWB1	ITPRIP
P68871;A0A2R8Y7R2;F8W6P5;A0A0J9YWK4;CON__Q3SX09;C9JRG0;CON__P02070;A0A2R8Y7X9;P69892;P69891;P02100	HBB		Q6UX71;Q6UX71-2	PLXDC2		Q8WWZ8	OIT3
P69905;G3V1N2;A0A2R8Y7C0;CON__P01966;P02008	HBA1;HBA2		Q6UXB8;Q6UXB8-2	PI16		Q8WZ75-3;Q8WZ75-2;Q8WZ75;B4DYV8	ROBO4
P78417;Q5TA02;P78417-3;P78417-2;Q5TA01	GSTO1		Q6XQN6-3;Q6XQN6;H0YDA6;H0YF31;C9J8U2;G5E977;Q6XQN6-2	NAPRT		Q92496;Q92496-2;Q92496-3	CFHR4
P80108;P80108-2	GPLD1		Q6YHK3-2;Q6YHK3-4;Q6YHK3;Q6YHK3-3	CD109		Q92859-3;Q92859-2;Q92859-4;Q92859;Q59FP8	NEO1
X6R8F3;P80188;P80188-2	LCN2		Q76LX8-2;Q76LX8;Q76LX8-3;E7EV88;A0A0C4DFV8;Q76LX8-4;F6V803;A0A0B4J229	ADAMTS13		Q92954-3;Q92954-6;Q92954;Q92954-4;Q92954-2;Q92954-5;J3KP74	PRG4
P80748			Q7Z406;Q7Z406-6;Q7Z406-2;Q7Z406-5;Q7Z406-4;M0QY43	MYH14		Q93084-4;Q93084;Q93084-3;Q93084-7;Q93084-1;Q93084-6;Q93084-5	ATP2A3
P81605;P81605-2	DCD		Q7Z7M0;Q7Z7M0-2;F5GZG7	MEGF8		Q96KN2;J3KRP0	CNDP1
P98160	HSPG2		Q86U17	SERPINA11		Q96PD5;Q96PD5-2;M0QYW3	PGLYRP2
Q01459	CTBS		Q86UD1;E9PJ29	OAF		Q99784-5;Q99784-3;Q99784;F5H810;F5GZQ2;F8W870;H0YFB9;Q99784-4;Q99784-2	OLFM1
Q01518;Q01518-2;Q5T0R1;Q5T0R4;Q5T0R9;Q5T0R7;Q5T0R6;Q5T0R5;Q5T0R2;Q5T0R3;Q5T0S3;Q5T0R8;P40123-3;P40123-2;B7Z385;E9PDI2;P40123	CAP1		Q86WT1	TTC30A		Q9BWP8-8;Q9BWP8-7;Q9BWP8-6;Q9BWP8-5;Q9BWP8-4;Q9BWP8-3;Q9BWP8-2;Q9BWP8-9;Q9BWP8;Q9BWP8-10	COLEC11
Q04756;D6RAR4;CON__ENSEMBL:ENSBTAP00000023055	HGFAC		Q8IWB1	ITPRIP		Q9BXR6;A0A8V8TNA3;A0A8V8TNF4	CFHR5
Q04917;A2IDB2;F8WEB6;A2IDB1	YWHAH		Q8TC12;G3V2G6;G3V234;Q8TC12-3;Q8TC12-2;H0YIZ8;H0YJ46	RDH11		Q9H4B7	TUBB1
Q06033-2;Q06033;E7ET33;CON__Q0V8M9	ITIH3		Q8WWZ8	OIT3		Q9H8L6	MMRN2
Q07954	LRP1		Q8WZ75-3;Q8WZ75-2;Q8WZ75;B4DYV8	ROBO4		Q9HBI1-3;Q9HBI1;Q9HBI1-2;A0A087WZB5;B0QYP8;Q9NVD7	PARVB
Q08380;K7EP36;K7ESM3;K7EKQ5;K7ERZ6;K7EJD3;K7ES75;K7EN99;K7EJY8;K7EQT9	LGALS3BP		Q92496;Q92496-2;Q92496-3	CFHR4		Q9HDC9;H0Y512;Q9HDC9-2	APMAP
Q08554-2;Q08554	DSC1		Q92736;Q92736-2	RYR2		Q9NPH3-2;Q9NPH3;Q9NPH3-5;Q9NPH3-3;C9J9W1;H7C3W4;C9JT28;C9J1D9	IL1RAP
Q08830	FGL1		Q92954-3;Q92954-6;Q92954;Q92954-4;Q92954-2;Q92954-5;J3KP74	PRG4		Q9NQC3-2;Q9NQC3-5;Q9NQC3;H7C106;Q9NQC3-3;Q9NQC3-4;Q9NQC3-6;A0A0U1RQR6	RTN4
Q12805-2;Q12805-4;Q12805-3;Q12805;A0A0U1RQV3;Q12805-5	EFEMP1		Q93084-4;Q93084;Q93084-3;Q93084-7;Q93084-1;Q93084-6;Q93084-5	ATP2A3		Q9NRW1-2;Q9NRW1;C9JB90;C9JU14;J3KR73;P20340-4;P20340-2;P20340;Q14964	RAB6B;RAB6A;RAB39A
Q12860-2;Q12860;Q12860-3;F8VUI9	CNTN1		Q96KN2;J3KRP0	CNDP1		Q9NY97-2;Q9NY97	B3GNT2
Q12907;A0A8Q3WK65;D6RBV2	LMAN2		Q96PD5;Q96PD5-2;M0QYW3	PGLYRP2		Q9NZN5;E9PMR6;Q9NZN5-2	ARHGEF12
Q13093	PLA2G7		Q99784-5;Q99784-3;Q99784;F5H810;F5GZQ2;F8W870;H0YFB9;Q99784-4;Q99784-2	OLFM1		Q9NZP8;H0YFL7;F5GWF3;H0YF87;F5H7C8;H0YFJ9;F5H6S5;F5H2Z5	C1RL
Q13103;C9J6K0	SPP2		Q9BWP8-8;Q9BWP8-7;Q9BWP8-6;Q9BWP8-5;Q9BWP8-4;Q9BWP8-3;Q9BWP8-2;Q9BWP8-9;Q9BWP8;Q9BWP8-10	COLEC11		S4R418;Q9UBW5;Q9UBW5-3;Q9UBW5-2;O00499-9;P49418-2;O00499;O00499-5;O00499-2;O00499-10;O00499-3;O00499-11;O00499-6;O00499-4;O00499-8;O00499-7;P49418	BIN2
Q13790	APOF		Q9BXR6;A0A8V8TNA3;A0A8V8TNF4	CFHR5		Q9UEU0-2;Q9UEU0	VTI1B
Q14126;A0A804HLK9;A0A804HJ09;A0A804HJQ3;J3KSI6;A0A804HIA2	DSG2		Q9H4B7	TUBB1		Q9UFW8	CGGBP1
Q14247-3;Q14247;Q14247-2;H0YEV2;H0YCD9	CTTN		Q9H8L6	MMRN2		Q9UGM5;Q9UGM5-2;E9PG08;F8WEP7;F8WAW1;C9JC68	FETUB
Q14515-2;Q14515	SPARCL1		Q9HBI1-3;Q9HBI1;Q9HBI1-2;A0A087WZB5;B0QYP8;Q9NVD7	PARVB		Q9UHG3;Q9UHG3-2;F8W8W4;C9K055;C9JM55;C9JGT6	PCYOX1
Q14520-2;Q14520	HABP2		Q9HDC9;H0Y512;Q9HDC9-2	APMAP		Q9UNN8;A0A0U1RQQ4;A0A0U1RRC4	PROCR
Q14624	ITIH4		Q9NPH3-2;Q9NPH3;Q9NPH3-5;Q9NPH3-3;C9J9W1;H7C3W4;C9JT28;C9J1D9	IL1RAP		Q9UNW1;Q9UNW1-3;Q9UNW1-4;Q9UNW1-2	MINPP1
Q14624-3;Q14624-2;Q14624-4;H7C0L5	ITIH4		Q9NQC3-2;Q9NQC3-5;Q9NQC3;H7C106;Q9NQC3-3;Q9NQC3-4;Q9NQC3-6;A0A0U1RQR6	RTN4		Q9Y490	TLN1
Q15084-3;Q15084;Q15084-4;Q15084-5;Q15084-2	PDIA6		Q9NRW1-2;Q9NRW1;C9JB90;C9JU14;J3KR73;P20340-4;P20340-2;P20340;Q14964	RAB6B;RAB6A;RAB39A		Q9Y5C1	ANGPTL3
Q15113	PCOLCE		Q9NY97-2;Q9NY97	B3GNT2		Q9Y5Y7	LYVE1
Q15166;F8WD41;C9JZ99	PON3		Q9NZN5;E9PMR6;Q9NZN5-2	ARHGEF12		Q9Y6C2;A0A0A0MT20;Q9Y6C2-2	EMILIN1
Q15404-2;Q15404	RSU1		Q9NZP8;H0YFL7;F5GWF3;H0YF87;F5H7C8;H0YFJ9;F5H6S5;F5H2Z5	C1RL		Q9Y6Z7	COLEC10
Q15485;Q15485-2	FCN2		S4R418;Q9UBW5;Q9UBW5-3;Q9UBW5-2;O00499-9;P49418-2;O00499;O00499-5;O00499-2;O00499-10;O00499-3;O00499-11;O00499-6;O00499-4;O00499-8;O00499-7;P49418	BIN2
Q15582;H0Y8L3;S4R3C6;H0Y9D7;H0YAB8;H0Y8M8	TGFBI		Q9UEU0-2;Q9UEU0	VTI1B
Q15848	ADIPOQ		Q9UFW8	CGGBP1
Q16610;Q16610-4;Q16610-2;Q16610-3	ECM1		Q9UGM5;Q9UGM5-2;E9PG08;F8WEP7;F8WAW1;C9JC68	FETUB
Q16706	MAN2A1		Q9UHG3;Q9UHG3-2;F8W8W4;C9K055;C9JM55;C9JGT6	PCYOX1
Q16853;Q16853-2;K7EQZ5;K7EL47;Q16853-3;O75106-2;O75106	AOC3		Q9UIB8-6;Q9UIB8-5;Q9UIB8-4;Q9UIB8-3;Q9UIB8-2;Q9UIB8	CD84
Q4G0X9-3;Q4G0X9	CCDC40		Q9UNN8;A0A0U1RQQ4;A0A0U1RRC4	PROCR
Q562R1	ACTBL2		Q9UNW1;Q9UNW1-3;Q9UNW1-4;Q9UNW1-2	MINPP1
Q5U651	RASIP1		Q9Y490	TLN1
Q6EMK4	VASN		Q9Y5C1	ANGPTL3
Q6GTS8	PM20D1		Q9Y5Y7	LYVE1
Q6UX71;Q6UX71-2	PLXDC2		Q9Y6C2;A0A0A0MT20;Q9Y6C2-2	EMILIN1
Q6UXB8;Q6UXB8-2	PI16		Q9Y6Z7	COLEC10
Q6XQN6-3;Q6XQN6;H0YDA6;H0YF31;C9J8U2;G5E977;Q6XQN6-2	NAPRT
Q6YHK3-2;Q6YHK3-4;Q6YHK3;Q6YHK3-3	CD109
Q76LX8-2;Q76LX8;Q76LX8-3;E7EV88;A0A0C4DFV8;Q76LX8-4;F6V803;A0A0B4J229	ADAMTS13
Q7Z406;Q7Z406-6;Q7Z406-2;Q7Z406-5;Q7Z406-4;M0QY43	MYH14
Q7Z7M0;Q7Z7M0-2;F5GZG7	MEGF8
Q86U17	SERPINA11
Q86UD1;E9PJ29	OAF
Q86WT1	TTC30A
Q8IWB1	ITPRIP
Q8N726-2;Q8N726	CDKN2A
Q8TC12;G3V2G6;G3V234;Q8TC12-3;Q8TC12-2;H0YIZ8;H0YJ46	RDH11
Q8TF42	UBASH3B
Q8WWZ8	OIT3
Q8WZ75-3;Q8WZ75-2;Q8WZ75;B4DYV8	ROBO4
Q92496;Q92496-2;Q92496-3	CFHR4
Q92736;Q92736-2	RYR2
Q92954-3;Q92954-6;Q92954;Q92954-4;Q92954-2;Q92954-5;J3KP74	PRG4
Q93084-4;Q93084;Q93084-3;Q93084-7;Q93084-1;Q93084-6;Q93084-5	ATP2A3
Q96KN2;J3KRP0	CNDP1
Q96PD5;Q96PD5-2;M0QYW3	PGLYRP2
Q99784-5;Q99784-3;Q99784;F5H810;F5GZQ2;F8W870;H0YFB9;Q99784-4;Q99784-2	OLFM1
Q99832-2;Q99832-4;Q99832-3;Q99832	CCT7
Q9BWP8-8;Q9BWP8-7;Q9BWP8-6;Q9BWP8-5;Q9BWP8-4;Q9BWP8-3;Q9BWP8-2;Q9BWP8-9;Q9BWP8;Q9BWP8-10	COLEC11
Q9BXR6;A0A8V8TNA3;A0A8V8TNF4	CFHR5
Q9H4B7	TUBB1
Q9H8L6	MMRN2
Q9HBI1-3;Q9HBI1;Q9HBI1-2;A0A087WZB5;B0QYP8;Q9NVD7	PARVB
Q9HDC9;H0Y512;Q9HDC9-2	APMAP
Q9NPH3-2;Q9NPH3;Q9NPH3-5;Q9NPH3-3;C9J9W1;H7C3W4;C9JT28;C9J1D9	IL1RAP
Q9NQC3-2;Q9NQC3-5;Q9NQC3;H7C106;Q9NQC3-3;Q9NQC3-4;Q9NQC3-6;A0A0U1RQR6	RTN4
Q9NRW1-2;Q9NRW1;C9JB90;C9JU14;J3KR73;P20340-4;P20340-2;P20340;Q14964	RAB6B;RAB6A;RAB39A
Q9NY15	STAB1
Q9NY97-2;Q9NY97	B3GNT2
Q9NZN5;E9PMR6;Q9NZN5-2	ARHGEF12
Q9NZP8;H0YFL7;F5GWF3;H0YF87;F5H7C8;H0YFJ9;F5H6S5;F5H2Z5	C1RL
S4R418;Q9UBW5;Q9UBW5-3;Q9UBW5-2;O00499-9;P49418-2;O00499;O00499-5;O00499-2;O00499-10;O00499-3;O00499-11;O00499-6;O00499-4;O00499-8;O00499-7;P49418	BIN2
Q9UEU0-2;Q9UEU0	VTI1B
Q9UFW8	CGGBP1
Q9UGM5;Q9UGM5-2;E9PG08;F8WEP7;F8WAW1;C9JC68	FETUB
Q9UHG3;Q9UHG3-2;F8W8W4;C9K055;C9JM55;C9JGT6	PCYOX1
Q9UIB8-6;Q9UIB8-5;Q9UIB8-4;Q9UIB8-3;Q9UIB8-2;Q9UIB8	CD84
Q9UNN8;A0A0U1RQQ4;A0A0U1RRC4	PROCR
Q9UNW1;Q9UNW1-3;Q9UNW1-4;Q9UNW1-2	MINPP1
Q9Y490	TLN1
Q9Y5C1	ANGPTL3
Q9Y5Y7	LYVE1
Q9Y613;H3BVE7	FHOD1
Q9Y6C2;A0A0A0MT20;Q9Y6C2-2	EMILIN1
Q9Y6Z7	COLEC10

## Sheet: Table S4
Table S4
Differentially Expressed Proteins (DEPs) for Asymptomatic HD stage vs Controls
Over-expressed						Under-expressed
Protein IDs	Protein Names	FC_control vs Asymptomatic	p-value	adj. p-value		Protein IDs	Protein Names	FC_control vs Asymptomatic	p-value	adj. p-value
A0A087WUZ3;Q01082-3;Q01082-2;Q01082	SPTBN1	2.393	0.0100669	0.00111111		A0A0A0MS15	IGHV3-49	0	0.00270502	0.00142857
P48059-2;P48059;A0A8Q3WKI3;A0A8Q3WLN4;A0A0M3HER1;A0A8Q3WKJ2;P48059-4;P48059-5;P48059-3;Q7Z4I7-4;Q7Z4I7-3;Q7Z4I7;Q7Z4I7-5;Q7Z4I7-2;A0A8Q3WLX8;A0A0J9YXC7;A0A8Q3WKP0;A0A8Q3WKK6;H0Y592	LIMS1	15.6592	0.0392521	0.00222222		P0DP03;A0A0J9YY99;P01768;P01764	IGHV3-23	-0.573705	0.00976927	0.00285714
C9JD14;C9JXA5;E9PCP0;A0A7I2S2S9;A0A6Q8PFV8;A0A6Q8PFE0;A0A6Q8PG88;B1AKQ8;F5H0S8;E7EP32;A0A6Q8PFW8;H7C5J5;F5H8J8;F5H100;C9JIS1;F6UT28;F6X3N5;C9JZN1;P16520-2;P62873-2;P62879;P16520;P62873;Q9HAV0	GNB4;GNB2;GNB3;GNB1	23.929	0.0354687	0.00333333		F8W787;A0A1B0GW44;A0A1B0GVP3;A0A1B0GV23;A0A1B0GVD5;A0A1B0GWE8;C9JH19;P07339;H7C469;A0A1B0GU92;A0A1B0GU03;A0A1B0GVF1;F8WD96	CTSD	-0.354419	0.00306706	0.00428571
A0A7P0T861;K7EL50;P27797;K7EJB9	CALR	0	0.0229518	0.00444444		H3BS06;B7ZBA8;A0A590PWR5;A6NI56	CCDC154	-0.361256	0.000531748	0.00571429
A0A7P0TAE1;H0YIV0;A0A7P0TAT8;P14625;A0A7P0T917;A0A087WT78;A0A7P0T823;A0A7P0TAY2;A0A7P0TBC2;A0A7P0T8R3;A0A7P0T885;A0A7P0Z405;F8W026;Q58FF3	HSP90B1	2.53068	0.0200541	0.00555556		A0A5F9ZHN7;Q9NTJ5;F8WDN7;E9PGZ4;Q9NTJ5-2;F8WCQ2	SACM1L	-0.0275195	0.00262146	0.00714286
P12814-3;P12814;A0A804HII9;A0A804HK61;A0A804HKE2;P12814-2;P12814-4;A0A804HJU8;A0A804HIN7;A0A7I2V4Y4;A0A804HLD0;A0A804HLF4;A0A804HL31;H9KV75;A0A804HJQ9;G3V2N5;H7C5W8;G3V2W4;H0YJW3;P35609;A0A804HI95;A0A494C1A0;P35609-2;A0A804HJN7;H0YJ11;G3V5M4;G3V2X9;A0A804HIY0;Q08043;A0A087WSZ2;A0A804HKG0;A0A494C166;A0A494C033;A0A494C0Q3;A0A494C060;G3V2E8;G3V380;D6RH00;K7EP19;A0A494C031	ACTN1	6.92334	0.0240799	0.00666667		A0A7P0MNE9;P35030-5;P35030-3;P35030-2;P35030-4;P35030	PRSS3	-0.182588	0.0149353	0.00857143
P30101;A0A8I5KW33;A0A8I5KS72;A0A8I5KT88;A0A8I5KNU9;A0A8I5QKQ5;A0A8I5KW00;A0A8I5KXC9;A0A8I5KPY2;A0A8I5KRV3;A0A8I5KYJ6;A0A8I5KXE2;A0A8I5KP58;A0A8I5QJM1;H7BZJ3;A0A8I5KTA1;A0A8I5QKT6	PDIA3	5.82669	0.00522102	0.00777778		A0A7P0T8D1;P01019;A0A7P0TBH1;A0A7P0TA52;A0A7P0T9S6;A0A7P0TAP4;A0A7P0Z441	AGT	-0.776966	0.0307046	0.01
A0A8Q3SID6;P01031;CON__Q1A7A4	C5	1.28181	0.00478649	0.00888889		A0A8Q3WKW0;K7ERG9;P00746;A0A8Q3WLE6;A0A8Q3WKV6	CFD	-0.576552	0.00415402	0.0114286
A0A8V8TME2;A0A8V8TP41;Q86UX7-2;Q86UX7;A0A8V8TNT4;A0A8V8TMD7;A0A8V8TMU1;F5H1C6;F5H3I6;A0A8V8TMT4;A0A8V8TMB3;A0A8V8TMS8;A0A8V8TNT9;A0A8V8TMT7;A0A8V8TP46;H0YFT5	FERMT3	10.6834	0.0112981	0.01		H0Y9Q9;H0Y8G4;H0Y984;A6NC48;Q10588-2;Q10588	BST1	0	0.00136397	0.0128571
A0A8V8TNT7;O75083;A0A8V8TQK0;A0A8V8TNU2;A0A8V8TP22;A0A8V8TQ74;A0A8V8TP31;O75083-3;A0A8V8TQ69;D6RD66;A0A8V8TPA9	WDR1	22.9788	0.00875852	0.0111111		P02768;A0A0C4DGB6;B7WNR0;H0YA55;D6RHD5;C9JKR2;P02768-2;A0A087WWT3;P02768-3;H7C013	ALB	-0.736681	0.00014303	0.0142857
D6RE86	CP	2.89422	0.00712148	0.0122222		E7END6;P04070;P04070-2;H7BYX9;E7ENR9	PROC	-0.786253	0.0190635	0.0157143
F2Z393;P37837-2;P37837	TALDO1	0	0.0499536	0.0133333		F5H8B0;P08709-2;P08709	F7	-0.516933	0.0152639	0.0171429
G3V3A0;A0A087WY93	SERPINA3	5.04063	0.015824	0.0144444		H3BNC6;P12830-2;P12830;J3QKP1;H3BVI7	CDH1	-0.162596	0.0352502	0.0185714
G3V5M2;P00491;A0A8V8TL37;G3V2H3	PNP	37.3916	0.0118203	0.0155556		H3BS34;P08253-2;P08253-3;P08253	MMP2	-0.329718	0.00163889	0.02
H0Y2Y8;Q15942;Q15942-2;H7C3D3;C9IZ41;C9JJK5	ZYX	8.85704	0.0287638	0.0166667		M0R349	LGALS4	0	0.0461727	0.0214286
J3KPS3;P04075;P04075-2;H3BQN4;H3BPS8;H3BUH7;H3BR04;H3BMQ8;H3BR68;H3BU78;P09972	ALDOA	5.04399	0.0036088	0.0177778		O95445-2;Q5SRP5	APOM	-0.471524	0.0319324	0.0228571
O75636;O75636-2;A0A8V8TPG2	FCN3	1.32959	0.0323281	0.0188889		P01599		-0.208514	0.0188996	0.0242857
P00747;Q5TEH5;A6PVI2;Q15195;Q02325	PLG	1.21678	0.0102699	0.02		P01742;P0DP01;A0A0C4DH29;A0A0B4J2H0;P01743	IGHV1-3;IGHV1-69-2	-0.514988	0.0467363	0.0257143
P04899-4;P04899;P04899-6;P09471-2;P63096;P09471;P08754;P04899-2;P04899-5;P04899-3;A0A1W2PRE1;A0A1W2PP38;H3BTM2;A0A3B3ITM0;A0A1W2PS82;Q5JWF2;A0A6Q8PGR1;A0A590UJS2;A2A2R6;A0A087WTB6;A0A1W2PRJ7;A0A087WZE5;Q5JWD1;A0A1W2PQK2;Q5JWF2-2;H0Y7E8;Q5JWE9;A0A7I2V5R6;A0A3B3IUA8;P63092-4;P63096-2;P11488;P38405-2;P19087;P63092-3;P63092-2;P38405;P63092;A8MTJ3	GNAI2;GNAO1;GNAI1;GNAI3	87.2045	0.0251517	0.0211111		P02549-2;P02549	SPTA1	-0.234054	0.0160925	0.0271429
P05106;H3BM21;P05106-2;P05106-3;I3L4X8	ITGB3	6.62297	0.0220771	0.0222222		P09486;F5GY03;E5RK62	SPARC	-0.449916	0.0150539	0.0285714
P07359	GP1BA	1.64076	0.0215745	0.0233333		P12111-4;P12111-2;P12111;P12111-3;P12111-5;C9JNG9;A0A804HKQ0;E7ENL6	COL6A3	-0.528093	0.000195455	0.03
P08514;P08514-2;P08514-3;A0A3B3IU79;K7EP83	ITGA2B	9.79682	0.0191234	0.0244444		P23141-3;P23141;P23141-2;H3BSU0;H3BQV8;A0A140TA63	CES1	-0.116236	0.036482	0.0314286
P11021;A0A7P0TB36;A0A7P0TAI0	HSPA5	2.40771	0.0273134	0.0255556		P55103	INHBC	-0.512123	0.0409377	0.0328571
P11279-2;P11279	LAMP1	3.78144	0.0178703	0.0266667		Q07954	LRP1	-0.322861	0.00299581	0.0342857
P17066;P48741	HSPA6;HSPA7	1.98548	0.0340981	0.0277778		Q13103;C9J6K0	SPP2	-0.547379	0.00999072	0.0357143
P21333-2;P21333;Q60FE5;A0A7P0NMY4;A0A087WWY3;A0A7I2V3E6;F8WE98;H0Y5C6;Q14315-2;Q14315;H0Y5F3;A0A804HJC2;A0A669KBC6;H7C2E7;H7C5L4	FLNA	7.41451	0.0303812	0.0288889		Q15113	PCOLCE	-0.531673	0.00410361	0.0371429
P31146;H3BRY3;H3BTU6;H3BRJ0;H3BNA2;H3BU76;H3BSL1	CORO1A	26.3041	0.0177618	0.03		Q4G0X9-3;Q4G0X9	CCDC40	-0.414784	0.00702918	0.0385714
P31946-2;P31946;Q4VY20;Q4VY19;A0A0J9YWE8;A0A0J9YWZ2	YWHAB	4.34054	0.0458756	0.0311111		Q6EMK4	VASN	-0.821899	0.0256314	0.04
P40197	GP5	12.2541	0.0277978	0.0322222		Q6UXB8;Q6UXB8-2	PI16	-0.525104	0.000252542	0.0414286
P48740;F8W876;P48740-3;C9JMA2	MASP1	1.65226	0.0357944	0.0333333		Q86U17	SERPINA11	-0.42376	0.00138715	0.0428571
P54802	NAGLU	3.09407	0.0368621	0.0344444		Q9HDC9;H0Y512;Q9HDC9-2	APMAP	-0.412464	0.000290717	0.0442857
P60709;E7EVS6;A0A2R8Y793;G5E9R0;A0A6Q8PH58;A0A2R8YGF8;C9JUM1;C9JZR7;C9JTX5;A0A6Q8PGD7	ACTB	3.707	0.0209246	0.0355556		Q9NY97-2;Q9NY97	B3GNT2	-0.271303	0.000786325	0.0457143
P61026	RAB10	13.105	0.0459495	0.0366667		Q9UNN8;A0A0U1RQQ4;A0A0U1RRC4	PROCR	-0.588448	0.0465354	0.0471429
P61160;P61160-2	ACTR2	32.667	0.0198233	0.0377778		Q9UNW1;Q9UNW1-3;Q9UNW1-4;Q9UNW1-2	MINPP1	-0.435708	5.73924e-05	0.0485714
P62258;P62258-2;B4DJF2;I3L3T1;K7EM20;I3L0W5;K7EIT4	YWHAE	129.367	0.0312464	0.0388889		Q9Y6Z7	COLEC10	-0.658173	0.0363614	0.05
P63104;E7EX29;E7ESK7;B0AZS6;P63104-2;E5RGE1;E5RIR4;E9PD24;E7EVZ2;B7Z2E6;H0YB80;P31947-2;P31947	YWHAZ	5.5397	0.0495814	0.04
P68133;P68032;A6NL76;P63267;P62736;A0A804HKV3;C9JFL5;F6UVQ4;F6QUT6;P63267-2;F8WB63;B8ZZJ2	ACTA1;ACTC1;ACTG2;ACTA2	3.65508	0.0296422	0.0411111
P68363;Q71U36-2;Q71U36;P68363-2;P0DPH8;P0DPH7;P0DPH7-2;Q6PEY2;C9JDS9	TUBA1B;TUBA1A;TUBA3E	9.90169	0.0286538	0.0422222
P68366-2;P68366;C9JEV8;C9JQ00;C9JJQ8;C9JDL2	TUBA4A	13.7034	0.0353277	0.0433333
P78417;Q5TA02;P78417-3;P78417-2;Q5TA01	GSTO1	10.182	0.0234376	0.0444444
Q01518;Q01518-2;Q5T0R1;Q5T0R4;Q5T0R9;Q5T0R7;Q5T0R6;Q5T0R5;Q5T0R2;Q5T0R3;Q5T0S3;Q5T0R8;P40123-3;P40123-2;B7Z385;E9PDI2;P40123	CAP1	30.554	0.0495342	0.0455556
Q15404-2;Q15404	RSU1	40.7759	0.0186755	0.0466667
Q9H8L6	MMRN2	2.40708	0.0113485	0.0477778
Q9HBI1-3;Q9HBI1;Q9HBI1-2;A0A087WZB5;B0QYP8;Q9NVD7	PARVB	23.4819	0.0166354	0.0488889
Q9Y490	TLN1	7.09324	0.027882	0.05

## Sheet: Table S5
Table S5
Differentially Expressed Proteins (DEPs) for Early Symptomatic HD stage vs Controls
Over-expressed						Under-expressed
Protein IDs	Protein Names	FC_control vs Early Symptomatic	p-value	adj. p-value		Protein IDs	Protein Names	FC_control vs Early Symptomatic	p-value	adj. p-value
A0A3B3ISX9;A0A140TA41;P22105-4;P22105;P22105-1;A0A140TA52;A0A087X0I0;A0A140T9L7;A0A140T9C0;A0A140T8Z8;A0A140T902;A0A140TA33;A0A140T8Y3;P22105-2;Q16473;A0A140T956;A0A140T923;A0A087WWA5	TNXB	1.43651	0.0217355	0.002		P13591;P13591-1;P13591-4;A0A087WWD4;A0A087WTE4;P13591-3;A0A087WV75;A0A087WX77;H7BYX6;A0A087WTF6;P13591-5;P13591-6;A0A087WWJ5;A0A087WVU1;A0A0D9SF98;A0A087X1V2;A0A0C4DGS4;A0A087WZS4;A0A087WVD0;A0A087WTR3	NCAM1	-0.624543	0.00741374	0.00131579
P07237;H0Y3Z3;A0A7P0TA35;A0A7P0TB26;A0A7P0T8J3;A0A7P0T8C0;I3L0S0;H7BZ94;A0A7P0TA71;A0A7P0TA97;I3L4M2;A0A7P0T8X1;A0A7P0T9D6;A0A7P0T9U6;A0A7P0T9K9;I3L514;I3L3P5;B3KTQ9;I3L3U6;A0A7P0Z476;A0A7P0Z4J0;A0A7P0T9S9;A0A7P0Z4S2;A0A7P0TBP8;A0A7P0TAX9;I3NI03	P4HB	2.541	0.0296304	0.004		A0A0A0MRJ7;P12259	F5	-0.294286	0.0129827	0.00263158
A0A7P0TAE1;H0YIV0;A0A7P0TAT8;P14625;A0A7P0T917;A0A087WT78;A0A7P0T823;A0A7P0TAY2;A0A7P0TBC2;A0A7P0T8R3;A0A7P0T885;A0A7P0Z405;F8W026;Q58FF3	HSP90B1	2.2361	0.0076813	0.006		A0A0A0MS15	IGHV3-49	0	0.00270502	0.00394737
P30101;A0A8I5KW33;A0A8I5KS72;A0A8I5KT88;A0A8I5KNU9;A0A8I5QKQ5;A0A8I5KW00;A0A8I5KXC9;A0A8I5KPY2;A0A8I5KRV3;A0A8I5KYJ6;A0A8I5KXE2;A0A8I5KP58;A0A8I5QJM1;H7BZJ3;A0A8I5KTA1;A0A8I5QKT6	PDIA3	4.99244	0.0150937	0.008		A0A0C4DH31;P23083	IGHV1-18	-0.493482	0.0378859	0.00526316
A0A8Q3SI37;A0A8Q3SI95;P02748;A0A8Q3SI39;CON__Q3MHN2;REV__Q4AC99;A0A8V8TLG2;A0A8V8TLW2;A0A2R8YD85;Q96BY6-2;Q96BY6-3;Q96BY6	C9	1.2837	0.00874981	0.01		A0A0C4DH35	IGHV3-35	-0.173875	0.0146407	0.00657895
A0A8Q3SID6;P01031;CON__Q1A7A4	C5	1.30018	0.00150185	0.012		P0DP03;A0A0J9YY99;P01768;P01764	IGHV3-23	-0.322001	0.00171507	0.00789474
A0A8V8TME2;A0A8V8TP41;Q86UX7-2;Q86UX7;A0A8V8TNT4;A0A8V8TMD7;A0A8V8TMU1;F5H1C6;F5H3I6;A0A8V8TMT4;A0A8V8TMB3;A0A8V8TMS8;A0A8V8TNT9;A0A8V8TMT7;A0A8V8TP46;H0YFT5	FERMT3	8.24834	0.0344265	0.014		O19617;A0A140T921;A2AEA2;A0A140T9H5;A0A140T9U8;P10321;P10321-2	HLA-C	0	0.000584904	0.00921053
A0A8V8TP51;Q12913-2;Q12913;Q12913-3;E9PJ83	PTPRJ	1.40401	0.0322406	0.016		F8W787;A0A1B0GW44;A0A1B0GVP3;A0A1B0GV23;A0A1B0GVD5;A0A1B0GWE8;C9JH19;P07339;H7C469;A0A1B0GU92;A0A1B0GU03;A0A1B0GVF1;F8WD96	CTSD	-0.267548	0.000775585	0.0105263
B1AK87;B1AK88;P47756;P47756-1;B1AK85;A0A6I8PRV6	CAPZB	13.9134	0.0349558	0.018		Q5SRN7;A0A1W2PS24;Q5SRN5;P04439;P04439-2;A0A0G2JI36;A0A1W2PQD0;Q5SUL5;A0A1W2PSE7;A0A0G2JIF2;A0A0G2JL56;P01893	HLA-A;HLA-H	0	0.0254972	0.0118421
H0YLF3;F5H6I0;P61769	B2M	5.41049	0.046255	0.02		H3BS06;B7ZBA8;A0A590PWR5;A6NI56	CCDC154	-0.173412	1.86557e-05	0.0131579
G3V3A0;A0A087WY93	SERPINA3	4.3063	0.0189674	0.022		A0A8Q3WM02;A0A8Q3SI34;M0R0Q9;M0R1Q1;O95568		-0.231794	0.0190994	0.0144737
H0YEA7;Q9UJJ9	GNPTG	3.13338	0.0367984	0.024		G3V0E5;A0A8V8TLM6;P02786;A0A8V8TM41;A0A8V8TLK7;A0A8V8TLN0;A0A8V8TM46;A0A8V8TN37;A0A8V8TND0;A0A8V8TLK4;Q9UP52-2;Q9UP52-3;Q9UP52	TFRC	-0.694629	0.0156524	0.0157895
P00488;Q9NQP5;A6PVK5;H0Y4W5;H0Y796	F13A1	1.32111	0.0499476	0.026		B0YIW2;P02656	APOC3	-0.467703	0.049955	0.0171053
P02750	LRG1	1.4733	0.00335436	0.028		G3XAM2;E7ETH0;P05156;A0A2R8Y3M9;D6R9Z8;CON__Q32PI4	CFI	-0.826622	0.0102433	0.0184211
P05106;H3BM21;P05106-2;P05106-3;I3L4X8	ITGB3	4.87905	0.0376121	0.03		H3BNC6;P12830-2;P12830;J3QKP1;H3BVI7	CDH1	-0.156379	0.0264986	0.0197368
P07359	GP1BA	1.66252	0.0467649	0.032		O00602	FCN1	-0.226403	0.0343126	0.0210526
P07996;P07996-2;A8MZG1;A0A7I2YQ86;A0A7I2V585;A0A7I2YQT6;A0A3B3ITK0;P35442	THBS1	2.6338	0.0412681	0.034		Q5QNW6;U3KQK0;P06899;P23527;P33778;P57053;P58876;P62807;Q16778;O60814;Q8N257;Q93079;Q99877;Q99879;Q99880;Q5QNW6-2;Q96A08;A0A2R8Y619	HIST2H2BF;HIST1H2BN;HIST1H2BJ;HIST1H2BO;HIST1H2BB;H2BFS;HIST1H2BD;HIST1H2BC;HIST2H2BE;HIST1H2BK;HIST3H2BB;HIST1H2BH;HIST1H2BM;HIST1H2BL;HIST1H2BA	0	0.0340583	0.0223684
P10643;A0A8Q3SIM0;A0A8Q3WL76	C7	1.27458	0.0230172	0.036		P00734;E9PIT3;C9JV37;CON__P00735	F2	-0.824413	0.00818419	0.0236842
P37802;P37802-2;X6RJP6;C9J5W6;Q9UI15	TAGLN2	4.8566	0.0431976	0.038		Q5H9A7;P01033;Q5H9B4;Q5H9B5	TIMP1	0	0.0167047	0.025
P48740;F8W876;P48740-3;C9JMA2	MASP1	1.97457	0.0182921	0.04		P02549-2;P02549	SPTA1	0	0.00059237	0.0263158
P60709;E7EVS6;A0A2R8Y793;G5E9R0;A0A6Q8PH58;A0A2R8YGF8;C9JUM1;C9JZR7;C9JTX5;A0A6Q8PGD7	ACTB	3.03731	0.0476272	0.042		P02730;P02730-2;A0A0A0MS98	SLC4A1	-0.185652	0.000115581	0.0276316
Q06033-2;Q06033;E7ET33;CON__Q0V8M9	ITIH3	1.3165	0.0321379	0.044		P02765;C9JV77;CON__P12763	AHSG	-0.801532	0.00289296	0.0289474
Q12805-2;Q12805-4;Q12805-3;Q12805;A0A0U1RQV3;Q12805-5	EFEMP1	1.78134	0.0181777	0.046		P02787;H7C5E8;F8WCI6;C9JB55;C9JVG0;F8WEK9;CON__Q2HJF0;F8WC57	TF	-0.732513	0.0443927	0.0302632
Q6UX71;Q6UX71-2	PLXDC2	1.78887	0.0323715	0.048		P07738	BPGM	0	0.0395731	0.0315789
Q7Z406;Q7Z406-6;Q7Z406-2;Q7Z406-5;Q7Z406-4;M0QY43	MYH14	20.0136	0.0270437	0.05		P09486;F5GY03;E5RK62	SPARC	-0.164448	3.15304e-05	0.0328947
						P0C874	SPATA31D3	-0.334386	0.00734707	0.0342105
						P11277;P11277-2;P11277-3;H0YJE6	SPTB	0	0.00244557	0.0355263
						P16157-14;P16157-2;P16157-12;P16157-21;P16157;P16157-3;P16157-16;P16157-5;P16157-8;P16157-15;P16157-10;P16157-13;P16157-4;P16157-7;P16157-6;P16157-9;P16157-11;H0YBS0	ANK1	0	0.0238858	0.0368421
						P23141-3;P23141;P23141-2;H3BSU0;H3BQV8;A0A140TA63	CES1	0	0.0152121	0.0381579
						P30043;M0R192;A0A2R8YEP4;A0A2R8Y7Y9;M0QZL1	BLVRB	-0.350426	0.0427455	0.0394737
						P32119;A6NIW5;P32119-2	PRDX2	-0.309741	0.000480597	0.0407895
						P48740-2;P48740-4	MASP1	-0.755953	0.00306448	0.0421053
						Q08380;K7EP36;K7ESM3;K7EKQ5;K7ERZ6;K7EJD3;K7ES75;K7EN99;K7EJY8;K7EQT9	LGALS3BP	-0.645673	0.0175909	0.0434211
						Q6XQN6-3;Q6XQN6;H0YDA6;H0YF31;C9J8U2;G5E977;Q6XQN6-2	NAPRT	0	0.015423	0.0447368
						Q7Z7M0;Q7Z7M0-2;F5GZG7	MEGF8	0	0.0139886	0.0460526
						Q86U17	SERPINA11	-0.519614	0.0342197	0.0473684
						Q9NY97-2;Q9NY97	B3GNT2	0	3.2801e-07	0.0486842
						Q9Y6Z7	COLEC10	-0.619778	0.0386289	0.05

## Sheet: Table S6
Table S6
Differentially Expressed Proteins (DEPs) for Symptomatic Advanced HD stage vs Controls
Over-expressed						Under-expressed
Protein IDs	Protein Names	FC_control vs Symptomatic Advanced	p-value	adj. p-value		Protein IDs	Protein Names	FC_control vs Symptomatic Advanced	p-value	adj. p-value
A0A182DWH7;P49908;A0A182DWH8;R4GMT5	SEPP1	1.38285	0.0174562	0.00357143		P12109;A0A087X0S5;A0A804HJ28	COL6A1	0	0.000603903	0.00111111
A0A5F9ZHM4;P07195;A0A3B3IS95;A8MW50;C9J7H8;F5H793;F5H5G7;F5H155;G3XAP5;F5H245;Q6ZMR3;P07864	LDHB	1.86512	0.0311749	0.00714286		A0A0A0MS09;P01880;P01880-2	IGHD	-0.269472	0.0363729	0.00222222
B1AKG0;Q03591;A0A8V8TQ26;A0A8V8TNS5	CFHR1	1.77547	0.00100873	0.0142857		A0A0A0MS15	IGHV3-49	0	0.00270502	0.00333333
B7ZKJ8	ITIH4	1.22708	0.0015426	0.0178571		A0A0C4DH35	IGHV3-35	-0.193242	0.0215234	0.00444444
H0Y897;H7C556;D3YTG3;Q7Z7G0-2;Q7Z7G0-3;Q7Z7G0-4;Q7Z7G0	ABI3BP	2.01215	0.0201996	0.0214286		F8W787;A0A1B0GW44;A0A1B0GVP3;A0A1B0GV23;A0A1B0GVD5;A0A1B0GWE8;C9JH19;P07339;H7C469;A0A1B0GU92;A0A1B0GU03;A0A1B0GVF1;F8WD96	CTSD	-0.138236	0.000194083	0.00555556
O75882-3;O75882-2;O75882	ATRN	1.37389	0.0130869	0.025		A0A286YFJ8;P01861	IGHG4	-0.31268	0.0498744	0.00666667
P02760;S4R471;S4R3Y4;CON__P00978	AMBP	1.23898	0.0146405	0.0285714		A0A8V8TQ73;A0A8V8TQ42;A0A8V8TQV9;A0A2R8Y5W7;K4DIA0;O75144;O75144-2;A0A8V8TQW2;B7Z1W8;O75144-3	ICOSLG	0	0.0225005	0.00777778
P06681;F2Z3N2;A0A0G2JL69;A0A8Q3WKN5;A0A8Q3WKM6;P06681-3;A0A8Q3WL70;A0A0G2JIE7;H0Y3H6;A0A8Q3WKM9;P06681-2;B4DQI1;E9PDZ0;A0A0G2JK28;H0Y868;Q8N6L6	C2	1.21035	0.0223865	0.0321429		H3BS06;B7ZBA8;A0A590PWR5;A6NI56	CCDC154	-0.387821	0.0148008	0.00888889
P08603	CFH	1.84682	0.00287905	0.0357143		A0A669KBG0;Q8NBP7;Q8NBP7-2;A0A669KB81	PCSK9	0	0.0207228	0.01
P09871;F8WCZ6;H0Y5D1;F5H7T4;B5MCV4	C1S	1.21643	0.0167965	0.0392857		A0A7P0T8D1;P01019;A0A7P0TBH1;A0A7P0TA52;A0A7P0T9S6;A0A7P0TAP4;A0A7P0Z441	AGT	-0.750381	0.0458212	0.0111111
P13671;C9JX36;C9JC72	C6	1.24085	0.046455	0.0428571		H0Y9Q9;H0Y8G4;H0Y984;A6NC48;Q10588-2;Q10588	BST1	0	0.00136397	0.0122222
P18065;C9JMY1;C9JW52	IGFBP2	6.09031	0.00134959	0.0464286		E9PFZ2	CP	0	0.0262997	0.0133333
Q6UX71;Q6UX71-2	PLXDC2	1.58376	0.0349069	0.05		F5H8B0;P08709-2;P08709	F7	-0.354355	0.00526061	0.0144444
						M0R349	LGALS4	0	0.0461727	0.0155556
						Q5QNW6;U3KQK0;P06899;P23527;P33778;P57053;P58876;P62807;Q16778;O60814;Q8N257;Q93079;Q99877;Q99879;Q99880;Q5QNW6-2;Q96A08;A0A2R8Y619	HIST2H2BF;HIST1H2BN;HIST1H2BJ;HIST1H2BO;HIST1H2BB;H2BFS;HIST1H2BD;HIST1H2BC;HIST2H2BE;HIST1H2BK;HIST3H2BB;HIST1H2BH;HIST1H2BM;HIST1H2BL;HIST1H2BA	0	0.0340583	0.0166667
						O95445-2;Q5SRP5	APOM	-0.14254	0.000218729	0.0177778
						P00739;P00739-2	HPR	-0.154024	0.000150731	0.0188889
						P02647;F8W696;CON__P15497	APOA1	-0.679295	0.0352501	0.0211111
						P02751-1;P02751-8;P02751;P02751-3;P02751-14;P02751-17;P02751-7;P02751-9;P02751-11;P02751-6;P02751-10;P02751-5;P02751-13;P02751-12;H0Y7Z1;P02751-16;P02751-2;H0Y4K8	FN1	-0.316243	0.023478	0.0222222
						P02765;C9JV77;CON__P12763	AHSG	-0.829041	0.0358381	0.0233333
						P04275;P04275-2	VWF	0.293226	0.0224417	0.0244444
						P09486;F5GY03;E5RK62	SPARC	-0.397507	0.0369898	0.0255556
						P11597;P11597-2;H3BRJ9	CETP	-0.518908	0.0456861	0.0266667
						P13473-2;P13473;P13473-3;H0YCG2	LAMP2	-0.58718	0.0103829	0.0277778
						P15169;B1AP58;CON__Q2KJ83	CPN1	-0.727913	0.00529037	0.0288889
						P23141-3;P23141;P23141-2;H3BSU0;H3BQV8;A0A140TA63	CES1	0	0.0152121	0.03
						P31946-2;P31946;Q4VY20;Q4VY19;A0A0J9YWE8;A0A0J9YWZ2	YWHAB	-0.316979	0.0484988	0.0311111
						P55056;K7EMC3	APOC4	-0.327721	0.0273158	0.0322222
						Q08380;K7EP36;K7ESM3;K7EKQ5;K7ERZ6;K7EJD3;K7ES75;K7EN99;K7EJY8;K7EQT9	LGALS3BP	-0.613345	0.0409656	0.0344444
						Q13093	PLA2G7	-0.178302	0.0037449	0.0355556
						Q13103;C9J6K0	SPP2	-0.348175	0.00118121	0.0366667
						Q15166;F8WD41;C9JZ99	PON3	-0.376815	0.0055532	0.0377778
						Q15582;H0Y8L3;S4R3C6;H0Y9D7;H0YAB8;H0Y8M8	TGFBI	-0.673857	0.042277	0.0388889
						Q4G0X9-3;Q4G0X9	CCDC40	0	3.42116e-08	0.04
						Q6XQN6-3;Q6XQN6;H0YDA6;H0YF31;C9J8U2;G5E977;Q6XQN6-2	NAPRT	0	0.015423	0.0411111
						Q86U17	SERPINA11	-0.523369	0.0454325	0.0422222
						Q92954-3;Q92954-6;Q92954;Q92954-4;Q92954-2;Q92954-5;J3KP74	PRG4	-0.251686	6.31452e-06	0.0433333
						Q96KN2;J3KRP0	CNDP1	-0.563961	0.00379435	0.0444444
						Q9NPH3-2;Q9NPH3;Q9NPH3-5;Q9NPH3-3;C9J9W1;H7C3W4;C9JT28;C9J1D9	IL1RAP	-0.47424	0.00420562	0.0455556
						Q9NY97-2;Q9NY97	B3GNT2	-0.337128	0.0296389	0.0466667
						Q9UFW8	CGGBP1	0	0.00103529	0.0477778
						Q9UGM5;Q9UGM5-2;E9PG08;F8WEP7;F8WAW1;C9JC68	FETUB	-0.727426	0.040389	0.0488889
						Q9UNW1;Q9UNW1-3;Q9UNW1-4;Q9UNW1-2	MINPP1	-0.594502	0.0272387	0.05

## Sheet: Table S7
Table S7
Pathway Enrichment Analysis for Each HD Stage vs Controls
Asymptomatic HD vs Controls				Early Symptomatic HD vs Controls				Symptomatic Advanced HD vs Controls
Pathway Name	Proteins	p-value		Pathway Name	Proteins	p-value		Pathway Name	Proteins	p-value
Cell junction organization	ACTN1, FLNA, LIMS1, PARVB, RSU1	1.68e-09		GP1B-IX-V activation signalling	GP1BA	0.00176		Complement System	CFH	0.00429
GP1B-IX-V activation signalling	FLNA, GP5, GP1BA	3.66e-08		Platelet Aggregation	GP1BA	0.00191		LXR/RXR Activation	ITIH4	0.0143
ILK Signalling	ACTN1, FLNA, LIMS1, PARVB, RSU1	7.75e-08		Platelet adhession to exposed collagen	GP1BA	0.00235		Response to elevated platelet cytosloic CA2+	ITIH4	0.0145
Response to elevated platelet cytosolic Ca2+	ACTN1, FLNA, TLN1, TUBA4A	9.21e-07		Formation of fibrin clot	GP1BA	0.00572		Complement Cascade	CFH	0.0149
Integrin signalling	ACTN1, LIMS1, PARVB, TLN1	5.84e-06		Elastic fibre formation	EFEMP1	0.00645		DHCR24 Signalling pathway	ITIH4	0.0157

## Sheet: Table S8
Table S8
Gene Ontology (GO) Terms for Each HD Stage vs Controls
Asymptomatic HD vs Controls-GO Molecular Function											Early Symptomatic HD vs Controls-GO Molecular Function											Symptomatic Advanced HD vs Controls-GO Molecular Function
GroupID	Category	Term	Description	LogP	Log(q-value)	Genes	Symbols	InTerm_InList			GroupID	Category	Term	Description	LogP	Log(q-value)	Genes	Symbols	InTerm_InList			GroupID	Category	Term	Description	LogP	Log(q-value)	Genes	Symbols	InTerm_InList
1_Summary	GO Molecular Functions	GO:0005200	structural constituent of cytoskeleton	-11.6274	-7.90865	58,60,6708,6711,7094,7277,7846,10097,10376,112714,87,226,2316,3987,9948,10487,11151,29780	ACTA1,ACTB,SPTA1,SPTBN1,TLN1,TUBA4A,TUBA1A,ACTR2,TUBA1B,TUBA3E,ACTN1,ALDOA,FLNA,LIMS1,WDR1,CAP1,CORO1A,PARVB	18/-			1_Summary	GO Molecular Functions	GO:0030527	structural constituent of chromatin	-20.5272	-16.8085	3017,3018,8340,8341,8342,8345,8348,8349,8970,54145,85236,128312,255626,440689,5034	H2BC5,H2BC3,H2BC13,H2BC15,H2BC14,H2BC9,H2BC17,H2BC21,H2BC11,H2BC12L,H2BC12,H2BC26,H2BC1,H2BC18,P4HB	15/-			1_Summary	GO Molecular Functions	GO:0030527	structural constituent of chromatin	-21.0798	-17.3611	3017,3018,8340,8341,8342,8345,8348,8349,8970,54145,85236,128312,255626,440689	H2BC5,H2BC3,H2BC13,H2BC15,H2BC14,H2BC9,H2BC17,H2BC21,H2BC11,H2BC12L,H2BC12,H2BC26,H2BC1,H2BC18	14/-
1_Member	GO Molecular Functions	GO:0005200	structural constituent of cytoskeleton	-11.6274	-7.90865	58,60,6708,6711,7094,7277,7846,10097,10376,112714	ACTA1,ACTB,SPTA1,SPTBN1,TLN1,TUBA4A,TUBA1A,ACTR2,TUBA1B,TUBA3E	10/115			1_Member	GO Molecular Functions	GO:0030527	structural constituent of chromatin	-20.5272	-16.8085	3017,3018,8340,8341,8342,8345,8348,8349,8970,54145,85236,128312,255626,440689	H2BC5,H2BC3,H2BC13,H2BC15,H2BC14,H2BC9,H2BC17,H2BC21,H2BC11,H2BC12L,H2BC12,H2BC26,H2BC1,H2BC18	14/99			1_Member	GO Molecular Functions	GO:0030527	structural constituent of chromatin	-21.0798	-17.3611	3017,3018,8340,8341,8342,8345,8348,8349,8970,54145,85236,128312,255626,440689	H2BC5,H2BC3,H2BC13,H2BC15,H2BC14,H2BC9,H2BC17,H2BC21,H2BC11,H2BC12L,H2BC12,H2BC26,H2BC1,H2BC18	14/99
1_Member	GO Molecular Functions	GO:0003779	actin binding	-7.95216	-4.85751	87,226,2316,3987,6708,6711,7094,9948,10097,10487,11151,29780	ACTN1,ALDOA,FLNA,LIMS1,SPTA1,SPTBN1,TLN1,WDR1,ACTR2,CAP1,CORO1A,PARVB	12/445			1_Member	GO Molecular Functions	GO:0046982	protein heterodimerization activity	-13.722	-10.3043	3017,3018,5034,8340,8341,8342,8345,8348,8349,8970,54145,85236,128312,255626,440689	H2BC5,H2BC3,P4HB,H2BC13,H2BC15,H2BC14,H2BC9,H2BC17,H2BC21,H2BC11,H2BC12L,H2BC12,H2BC26,H2BC1,H2BC18	15/371			1_Member	GO Molecular Functions	GO:0046982	protein heterodimerization activity	-12.9385	-9.52075	3017,3018,8340,8341,8342,8345,8348,8349,8970,54145,85236,128312,255626,440689	H2BC5,H2BC3,H2BC13,H2BC15,H2BC14,H2BC9,H2BC17,H2BC21,H2BC11,H2BC12L,H2BC12,H2BC26,H2BC1,H2BC18	14/371
1_Member	GO Molecular Functions	GO:0051015	actin filament binding	-6.60459	-3.92723	87,2316,6708,6711,7094,9948,10097,11151	ACTN1,FLNA,SPTA1,SPTBN1,TLN1,WDR1,ACTR2,CORO1A	8/208			2_Summary	GO Molecular Functions	GO:0003823	antigen binding	-9.20546	-5.96383	567,2219,3105,3107,3136,28423,28432,28442,28468	B2M,FCN1,HLA-A,HLA-C,HLA-H,IGHV3-49,IGHV3-35,IGHV3-23,IGHV1-18	9/-			2_Summary	GO Molecular Functions	GO:0061134	peptidase regulator activity	-7.14023	-3.8986	183,197,259,2335,3700,6694,26998,256394,3485,3920,7529,255738	AGT,AHSG,AMBP,FN1,ITIH4,SPP2,FETUB,SERPINA11,IGFBP2,LAMP2,YWHAB,PCSK9	12/-
2_Summary	GO Molecular Functions	GO:0050839	cell adhesion molecule binding	-9.06003	-5.64231	87,226,811,999,2316,3309,3690,6711,7094,7529,7531,7534,10890,83706,114990,7184,10376,3916,5340	ACTN1,ALDOA,CALR,CDH1,FLNA,HSPA5,ITGB3,SPTBN1,TLN1,YWHAB,YWHAE,YWHAZ,RAB10,FERMT3,VASN,HSP90B1,TUBA1B,LAMP1,PLG	19/-			2_Member	GO Molecular Functions	GO:0003823	antigen binding	-9.20546	-5.96383	567,2219,3105,3107,3136,28423,28432,28442,28468	B2M,FCN1,HLA-A,HLA-C,HLA-H,IGHV3-49,IGHV3-35,IGHV3-23,IGHV1-18	9/178			2_Member	GO Molecular Functions	GO:0061134	peptidase regulator activity	-7.14023	-3.8986	183,197,259,2335,3700,6694,26998,256394	AGT,AHSG,AMBP,FN1,ITIH4,SPP2,FETUB,SERPINA11	8/238
2_Member	GO Molecular Functions	GO:0050839	cell adhesion molecule binding	-9.06003	-5.64231	87,226,811,999,2316,3309,3690,6711,7094,7529,7531,7534,10890,83706,114990	ACTN1,ALDOA,CALR,CDH1,FLNA,HSPA5,ITGB3,SPTBN1,TLN1,YWHAB,YWHAE,YWHAZ,RAB10,FERMT3,VASN	15/636			2_Member	GO Molecular Functions	GO:0042605	peptide antigen binding	-5.31745	-2.55295	567,3105,3107,3136	B2M,HLA-A,HLA-C,HLA-H	4/45			2_Member	GO Molecular Functions	GO:0004866	endopeptidase inhibitor activity	-6.88157	-3.87272	183,197,259,3700,6694,26998,256394	AGT,AHSG,AMBP,ITIH4,SPP2,FETUB,SERPINA11	7/171
2_Member	GO Molecular Functions	GO:0045296	cadherin binding	-8.21166	-4.97004	226,999,2316,3309,6711,7094,7529,7531,7534,10890,114990	ALDOA,CDH1,FLNA,HSPA5,SPTBN1,TLN1,YWHAB,YWHAE,YWHAZ,RAB10,VASN	11/334			2_Member	GO Molecular Functions	GO:0042277	peptide binding	-2.55174	-0.295384	567,3105,3107,3136	B2M,HLA-A,HLA-C,HLA-H	4/235			2_Member	GO Molecular Functions	GO:0140678	molecular function inhibitor activity	-6.87122	-3.87272	183,197,259,3485,3700,3920,6694,7529,26998,255738,256394	AGT,AHSG,AMBP,IGFBP2,ITIH4,LAMP2,SPP2,YWHAB,FETUB,PCSK9,SERPINA11	11/612
2_Member	GO Molecular Functions	GO:0050815	phosphoserine residue binding	-5.49208	-3.09555	7529,7531,7534	YWHAB,YWHAE,YWHAZ	3/10			3_Summary	GO Molecular Functions	GO:0004866	endopeptidase inhibitor activity	-6.62919	-3.5125	12,197,727,3699,7057,7076,256394,345,7184	SERPINA3,AHSG,C5,ITIH3,THBS1,TIMP1,SERPINA11,APOC3,HSP90B1	9/-			2_Member	GO Molecular Functions	GO:0030414	peptidase inhibitor activity	-6.74637	-3.87272	183,197,259,3700,6694,26998,256394	AGT,AHSG,AMBP,ITIH4,SPP2,FETUB,SERPINA11	7/179
2_Member	GO Molecular Functions	GO:0140313	molecular sequestering activity	-5.46754	-3.09121	811,2316,7529,7531,7534	CALR,FLNA,YWHAB,YWHAE,YWHAZ	5/75			3_Member	GO Molecular Functions	GO:0004866	endopeptidase inhibitor activity	-6.62919	-3.5125	12,197,727,3699,7057,7076,256394	SERPINA3,AHSG,C5,ITIH3,THBS1,TIMP1,SERPINA11	7/171			2_Member	GO Molecular Functions	GO:0061135	endopeptidase regulator activity	-6.42003	-3.60437	183,197,259,3700,6694,26998,256394	AGT,AHSG,AMBP,ITIH4,SPP2,FETUB,SERPINA11	7/200
2_Member	GO Molecular Functions	GO:0140311	protein sequestering activity	-4.88782	-2.61623	2316,7529,7531,7534	FLNA,YWHAB,YWHAE,YWHAZ	4/47			3_Member	GO Molecular Functions	GO:0030414	peptidase inhibitor activity	-6.49459	-3.4748	12,197,727,3699,7057,7076,256394	SERPINA3,AHSG,C5,ITIH3,THBS1,TIMP1,SERPINA11	7/179			2_Member	GO Molecular Functions	GO:0004857	enzyme inhibitor activity	-6.05449	-3.33574	183,197,259,3485,3700,6694,7529,26998,256394	AGT,AHSG,AMBP,IGFBP2,ITIH4,SPP2,YWHAB,FETUB,SERPINA11	9/452
2_Member	GO Molecular Functions	GO:0004864	protein phosphatase inhibitor activity	-3.21883	-1.15329	7184,7529,7531	HSP90B1,YWHAB,YWHAE	3/54			3_Member	GO Molecular Functions	GO:0061135	endopeptidase regulator activity	-6.16983	-3.22923	12,197,727,3699,7057,7076,256394	SERPINA3,AHSG,C5,ITIH3,THBS1,TIMP1,SERPINA11	7/200			2_Member	GO Molecular Functions	GO:0004867	serine-type endopeptidase inhibitor activity	-4.04991	-1.47607	183,259,3700,256394	AGT,AMBP,ITIH4,SERPINA11	4/102
2_Member	GO Molecular Functions	GO:0019212	phosphatase inhibitor activity	-3.10611	-1.05946	7184,7529,7531	HSP90B1,YWHAB,YWHAE	3/59			3_Member	GO Molecular Functions	GO:0004857	enzyme inhibitor activity	-5.74323	-2.86958	12,197,345,727,3699,7057,7076,7184,256394	SERPINA3,AHSG,APOC3,C5,ITIH3,THBS1,TIMP1,HSP90B1,SERPINA11	9/452			3_Summary	GO Molecular Functions	GO:0005201	extracellular matrix structural constituent	-6.81315	-3.87272	1291,2335,6678,7045,7450,10216,25890,259	COL6A1,FN1,SPARC,TGFBI,VWF,PRG4,ABI3BP,AMBP	8/-
2_Member	GO Molecular Functions	GO:0045309	protein phosphorylated amino acid binding	-3.10611	-1.05946	7529,7531,7534	YWHAB,YWHAE,YWHAZ	3/59			3_Member	GO Molecular Functions	GO:0061134	peptidase regulator activity	-5.66606	-2.8504	12,197,727,3699,7057,7076,256394	SERPINA3,AHSG,C5,ITIH3,THBS1,TIMP1,SERPINA11	7/238			3_Member	GO Molecular Functions	GO:0005201	extracellular matrix structural constituent	-6.81315	-3.87272	1291,2335,6678,7045,7450,10216,25890	COL6A1,FN1,SPARC,TGFBI,VWF,PRG4,ABI3BP	7/175
2_Member	GO Molecular Functions	GO:0044325	transmembrane transporter binding	-2.99055	-0.953039	87,2316,7531,7534	ACTN1,FLNA,YWHAE,YWHAZ	4/145			3_Member	GO Molecular Functions	GO:0140678	molecular function inhibitor activity	-4.68682	-2.08201	12,197,345,727,3699,7057,7076,7184,256394	SERPINA3,AHSG,APOC3,C5,ITIH3,THBS1,TIMP1,HSP90B1,SERPINA11	9/612			3_Member	GO Molecular Functions	GO:0005518	collagen binding	-6.1782	-3.4137	1291,2335,6678,7045,7450	COL6A1,FN1,SPARC,TGFBI,VWF	5/72
2_Member	GO Molecular Functions	GO:0031625	ubiquitin protein ligase binding	-2.62054	-0.657665	811,3309,7531,7534,10376	CALR,HSPA5,YWHAE,YWHAZ,TUBA1B	5/304			3_Member	GO Molecular Functions	GO:0004867	serine-type endopeptidase inhibitor activity	-2.67573	-0.371953	12,3699,256394	SERPINA3,ITIH3,SERPINA11	3/102			3_Member	GO Molecular Functions	GO:0050840	extracellular matrix binding	-3.32841	-0.91069	259,6678,7045	AMBP,SPARC,TGFBI	3/66
2_Member	GO Molecular Functions	GO:0044389	ubiquitin-like protein ligase binding	-2.50184	-0.557731	811,3309,7531,7534,10376	CALR,HSPA5,YWHAE,YWHAZ,TUBA1B	5/324			4_Summary	GO Molecular Functions	GO:0003756	protein disulfide isomerase activity	-4.93395	-2.25659	2923,3690,5034,669,79784	PDIA3,ITGB3,P4HB,BPGM,MYH14	5/-			3_Member	GO Molecular Functions	GO:0005178	integrin binding	-2.29078	-0.0491502	2335,7045,7450	FN1,TGFBI,VWF	3/152
2_Member	GO Molecular Functions	GO:0051219	phosphoprotein binding	-2.49833	-0.557731	7529,7531,7534	YWHAB,YWHAE,YWHAZ	3/96			4_Member	GO Molecular Functions	GO:0003756	protein disulfide isomerase activity	-4.93395	-2.25659	2923,3690,5034	PDIA3,ITGB3,P4HB	3/18			4_Summary	GO Molecular Functions	GO:0004252	serine-type endopeptidase activity	-4.24527	-1.56791	716,717,2155,3250,255738,1369,1509,84735	C1S,C2,F7,HPR,PCSK9,CPN1,CTSD,CNDP1	8/-
2_Member	GO Molecular Functions	GO:0019904	protein domain specific binding	-2.42207	-0.488648	3309,3916,5340,7094,7529,7531,7534	HSPA5,LAMP1,PLG,TLN1,YWHAB,YWHAE,YWHAZ	7/652			4_Member	GO Molecular Functions	GO:0016864	intramolecular oxidoreductase activity, transposing S-S bonds	-4.93395	-2.25659	2923,3690,5034	PDIA3,ITGB3,P4HB	3/18			4_Member	GO Molecular Functions	GO:0004252	serine-type endopeptidase activity	-4.24527	-1.56791	716,717,2155,3250,255738	C1S,C2,F7,HPR,PCSK9	5/179
2_Member	GO Molecular Functions	GO:0019888	protein phosphatase regulator activity	-2.33248	-0.406121	7184,7529,7531	HSP90B1,YWHAB,YWHAE	3/110			4_Member	GO Molecular Functions	GO:0016860	intramolecular oxidoreductase activity	-3.52756	-1.08757	2923,3690,5034	PDIA3,ITGB3,P4HB	3/52			4_Member	GO Molecular Functions	GO:0008233	peptidase activity	-4.07541	-1.47607	716,717,1369,1509,2155,3250,84735,255738	C1S,C2,CPN1,CTSD,F7,HPR,CNDP1,PCSK9	8/621
2_Member	GO Molecular Functions	GO:0019208	phosphatase regulator activity	-2.19797	-0.285402	7184,7529,7531	HSP90B1,YWHAB,YWHAE	3/123			4_Member	GO Molecular Functions	GO:0016853	isomerase activity	-2.34562	-0.132022	669,2923,3690,5034,79784	BPGM,PDIA3,ITGB3,P4HB,MYH14	5/434			4_Member	GO Molecular Functions	GO:0008236	serine-type peptidase activity	-4.04869	-1.47607	716,717,2155,3250,255738	C1S,C2,F7,HPR,PCSK9	5/197
2_Member	GO Molecular Functions	GO:0019903	protein phosphatase binding	-1.96296	-0.0767194	7184,7531,7534	HSP90B1,YWHAE,YWHAZ	3/150			5_Summary	GO Molecular Functions	GO:0030506	ankyrin binding	-4.86009	-2.22052	999,6521,6710	CDH1,SLC4A1,SPTB	3/-			4_Member	GO Molecular Functions	GO:0017171	serine hydrolase activity	-3.98746	-1.4448	716,717,2155,3250,255738	C1S,C2,F7,HPR,PCSK9	5/203
2_Member	GO Molecular Functions	GO:0019902	phosphatase binding	-1.64987	0	7184,7531,7534	HSP90B1,YWHAE,YWHAZ	3/197			5_Member	GO Molecular Functions	GO:0030506	ankyrin binding	-4.86009	-2.22052	999,6521,6710	CDH1,SLC4A1,SPTB	3/19			4_Member	GO Molecular Functions	GO:0004175	endopeptidase activity	-3.47356	-1.03356	716,717,1509,2155,3250,255738	C1S,C2,CTSD,F7,HPR,PCSK9	6/407
3_Summary	GO Molecular Functions	GO:0004857	enzyme inhibitor activity	-7.87729	-4.85751	12,183,727,1293,2770,3309,6694,7184,7529,7531,221476,256394,3916,5118	SERPINA3,AGT,C5,COL6A3,GNAI1,HSPA5,SPP2,HSP90B1,YWHAB,YWHAE,PI16,SERPINA11,LAMP1,PCOLCE	14/-			6_Summary	GO Molecular Functions	GO:0050840	extracellular matrix binding	-4.64996	-2.07734	3690,6678,7057,7148,832,999,5034,5795,8407,83706,2202,2147	ITGB3,SPARC,THBS1,TNXB,CAPZB,CDH1,P4HB,PTPRJ,TAGLN2,FERMT3,EFEMP1,F2	12/-			5_Summary	GO Molecular Functions	GO:0008200	ion channel inhibitor activity	-3.68531	-1.17139	259,3920,255738,183	AMBP,LAMP2,PCSK9,AGT	4/-
3_Member	GO Molecular Functions	GO:0004857	enzyme inhibitor activity	-7.87729	-4.85751	12,183,727,1293,2770,3309,6694,7184,7529,7531,221476,256394	SERPINA3,AGT,C5,COL6A3,GNAI1,HSPA5,SPP2,HSP90B1,YWHAB,YWHAE,PI16,SERPINA11	12/452			6_Member	GO Molecular Functions	GO:0050840	extracellular matrix binding	-4.64996	-2.07734	3690,6678,7057,7148	ITGB3,SPARC,THBS1,TNXB	4/66			5_Member	GO Molecular Functions	GO:0008200	ion channel inhibitor activity	-3.68531	-1.17139	259,3920,255738	AMBP,LAMP2,PCSK9	3/50
3_Member	GO Molecular Functions	GO:0140678	molecular function inhibitor activity	-7.36065	-4.43167	12,183,727,1293,2770,3309,3916,6694,7184,7529,7531,221476,256394	SERPINA3,AGT,C5,COL6A3,GNAI1,HSPA5,LAMP1,SPP2,HSP90B1,YWHAB,YWHAE,PI16,SERPINA11	13/612			6_Member	GO Molecular Functions	GO:0050839	cell adhesion molecule binding	-4.5561	-2.01344	832,999,3690,5034,5795,7057,7148,8407,83706	CAPZB,CDH1,ITGB3,P4HB,PTPRJ,THBS1,TNXB,TAGLN2,FERMT3	9/636			5_Member	GO Molecular Functions	GO:0016248	channel inhibitor activity	-3.65969	-1.17139	259,3920,255738	AMBP,LAMP2,PCSK9	3/51
3_Member	GO Molecular Functions	GO:0061134	peptidase regulator activity	-6.16114	-3.55633	12,183,727,1293,5118,6694,221476,256394	SERPINA3,AGT,C5,COL6A3,PCOLCE,SPP2,PI16,SERPINA11	8/238			6_Member	GO Molecular Functions	GO:0005178	integrin binding	-4.40828	-1.89365	3690,5034,7057,7148,83706	ITGB3,P4HB,THBS1,TNXB,FERMT3	5/152			5_Member	GO Molecular Functions	GO:0141110	transporter inhibitor activity	-3.56223	-1.09875	259,3920,255738	AMBP,LAMP2,PCSK9	3/55
3_Member	GO Molecular Functions	GO:0030414	peptidase inhibitor activity	-5.88647	-3.37184	12,183,727,1293,6694,221476,256394	SERPINA3,AGT,C5,COL6A3,SPP2,PI16,SERPINA11	7/179			6_Member	GO Molecular Functions	GO:0005518	collagen binding	-3.11186	-0.694138	6678,7057,7148	SPARC,THBS1,TNXB	3/72			5_Member	GO Molecular Functions	GO:0099106	ion channel regulator activity	-3.17419	-0.777662	183,259,3920,255738	AGT,AMBP,LAMP2,PCSK9	4/173
3_Member	GO Molecular Functions	GO:0004866	endopeptidase inhibitor activity	-4.8451	-2.58875	12,183,727,1293,6694,256394	SERPINA3,AGT,C5,COL6A3,SPP2,SERPINA11	6/171			6_Member	GO Molecular Functions	GO:0005201	extracellular matrix structural constituent	-3.01924	-0.642917	2202,6678,7057,7148	EFEMP1,SPARC,THBS1,TNXB	4/175			5_Member	GO Molecular Functions	GO:0016247	channel regulator activity	-3.09201	-0.753471	183,259,3920,255738	AGT,AMBP,LAMP2,PCSK9	4/182
3_Member	GO Molecular Functions	GO:0061135	endopeptidase regulator activity	-4.46188	-2.24827	12,183,727,1293,6694,256394	SERPINA3,AGT,C5,COL6A3,SPP2,SERPINA11	6/200			6_Member	GO Molecular Functions	GO:0008201	heparin binding	-2.05712	0	2147,7057,7148	F2,THBS1,TNXB	3/170			5_Member	GO Molecular Functions	GO:0141108	transporter regulator activity	-2.97261	-0.668834	183,259,3920,255738	AGT,AMBP,LAMP2,PCSK9	4/196
3_Member	GO Molecular Functions	GO:0004867	serine-type endopeptidase inhibitor activity	-3.56619	-1.46023	12,183,1293,256394	SERPINA3,AGT,COL6A3,SERPINA11	4/102			6_Member	GO Molecular Functions	GO:0005539	glycosaminoglycan binding	-1.65415	0	2147,7057,7148	F2,THBS1,TNXB	3/241			6_Summary	GO Molecular Functions	GO:0003823	antigen binding	-3.12798	-0.759116	3495,3503,28423,28432	IGHD,IGHG4,IGHV3-49,IGHV3-35	4/-
4_Summary	GO Molecular Functions	GO:0017111	ribonucleoside triphosphate phosphatase activity	-7.30532	-4.43167	60,2770,2771,2773,2775,2782,2783,2784,3309,3310,3311,7184,10376,10890,7277,7846,112714,183,727,2316	ACTB,GNAI1,GNAI2,GNAI3,GNAO1,GNB1,GNB2,GNB3,HSPA5,HSPA6,HSPA7,HSP90B1,TUBA1B,RAB10,TUBA4A,TUBA1A,TUBA3E,AGT,C5,FLNA	20/-			6_Member	GO Molecular Functions	GO:1901681	sulfur compound binding	-1.53982	0	2147,7057,7148	F2,THBS1,TNXB	3/267			6_Member	GO Molecular Functions	GO:0003823	antigen binding	-3.12798	-0.759116	3495,3503,28423,28432	IGHD,IGHG4,IGHV3-49,IGHV3-35	4/178
4_Member	GO Molecular Functions	GO:0017111	ribonucleoside triphosphate phosphatase activity	-7.30532	-4.43167	60,2770,2771,2773,2775,2782,2783,2784,3309,3310,3311,7184,10376,10890	ACTB,GNAI1,GNAI2,GNAI3,GNAO1,GNB1,GNB2,GNB3,HSPA5,HSPA6,HSPA7,HSP90B1,TUBA1B,RAB10	14/736			7_Summary	GO Molecular Functions	GO:0005509	calcium ion binding	-4.1962	-1.7079	999,1954,2147,2202,5648,6678,6708,7057,7184	CDH1,MEGF8,F2,EFEMP1,MASP1,SPARC,SPTA1,THBS1,HSP90B1	9/-			7_Summary	GO Molecular Functions	GO:0016209	antioxidant activity	-3.11614	-0.759116	259,1356,55937	AMBP,CP,APOM	3/-
4_Member	GO Molecular Functions	GO:0016462	pyrophosphatase activity	-6.88847	-4.14985	60,2770,2771,2773,2775,2782,2783,2784,3309,3310,3311,7184,10376,10890	ACTB,GNAI1,GNAI2,GNAI3,GNAO1,GNB1,GNB2,GNB3,HSPA5,HSPA6,HSPA7,HSP90B1,TUBA1B,RAB10	14/796			7_Member	GO Molecular Functions	GO:0005509	calcium ion binding	-4.1962	-1.7079	999,1954,2147,2202,5648,6678,6708,7057,7184	CDH1,MEGF8,F2,EFEMP1,MASP1,SPARC,SPTA1,THBS1,HSP90B1	9/708			7_Member	GO Molecular Functions	GO:0016209	antioxidant activity	-3.11614	-0.759116	259,1356,55937	AMBP,CP,APOM	3/78
4_Member	GO Molecular Functions	GO:0016817	hydrolase activity, acting on acid anhydrides	-6.8686	-4.14985	60,2770,2771,2773,2775,2782,2783,2784,3309,3310,3311,7184,10376,10890	ACTB,GNAI1,GNAI2,GNAI3,GNAO1,GNB1,GNB2,GNB3,HSPA5,HSPA6,HSPA7,HSP90B1,TUBA1B,RAB10	14/799			8_Summary	GO Molecular Functions	GO:0005200	structural constituent of cytoskeleton	-3.70788	-1.2444	60,286,6708,6710,832,5034,8407,79784	ACTB,ANK1,SPTA1,SPTB,CAPZB,P4HB,TAGLN2,MYH14	8/-			8_Summary	GO Molecular Functions	GO:0005319	lipid transporter activity	-3.0656	-0.744787	335,346,1071,55937,7941	APOA1,APOC4,CETP,APOM,PLA2G7	5/-
4_Member	GO Molecular Functions	GO:0016818	hydrolase activity, acting on acid anhydrides, in phosphorus-containing anhydrides	-6.8686	-4.14985	60,2770,2771,2773,2775,2782,2783,2784,3309,3310,3311,7184,10376,10890	ACTB,GNAI1,GNAI2,GNAI3,GNAO1,GNB1,GNB2,GNB3,HSPA5,HSPA6,HSPA7,HSP90B1,TUBA1B,RAB10	14/799			8_Member	GO Molecular Functions	GO:0005200	structural constituent of cytoskeleton	-3.70788	-1.2444	60,286,6708,6710	ACTB,ANK1,SPTA1,SPTB	4/115			8_Member	GO Molecular Functions	GO:0005319	lipid transporter activity	-3.0656	-0.744787	335,346,1071,55937	APOA1,APOC4,CETP,APOM	4/185
4_Member	GO Molecular Functions	GO:0031683	G-protein beta/gamma-subunit complex binding	-6.1677	-3.55633	2770,2771,2773,2775	GNAI1,GNAI2,GNAI3,GNAO1	4/23			8_Member	GO Molecular Functions	GO:0003779	actin binding	-3.0758	-0.679264	832,5034,6708,6710,8407,79784	CAPZB,P4HB,SPTA1,SPTB,TAGLN2,MYH14	6/445			8_Member	GO Molecular Functions	GO:0005543	phospholipid binding	-1.54719	0	335,1071,7941,55937	APOA1,CETP,PLA2G7,APOM	4/505
4_Member	GO Molecular Functions	GO:0003924	GTPase activity	-5.99397	-3.42135	2770,2771,2773,2775,2782,2783,2784,10376,10890	GNAI1,GNAI2,GNAI3,GNAO1,GNB1,GNB2,GNB3,TUBA1B,RAB10	9/341			8_Member	GO Molecular Functions	GO:0051015	actin filament binding	-2.74343	-0.422615	6708,6710,8407,79784	SPTA1,SPTB,TAGLN2,MYH14	4/208			9_Summary	GO Molecular Functions	GO:0030545	signaling receptor regulator activity	-2.55635	-0.268967	183,335,2335,3485,23308,255738	AGT,APOA1,FN1,IGFBP2,ICOSLG,PCSK9	6/-
4_Member	GO Molecular Functions	GO:0005525	GTP binding	-5.60788	-3.16788	2770,2771,2773,2775,7277,7846,10376,10890,112714	GNAI1,GNAI2,GNAI3,GNAO1,TUBA4A,TUBA1A,TUBA1B,RAB10,TUBA3E	9/380			9_Summary	GO Molecular Functions	GO:0001618	virus receptor activity	-2.9789	-0.624745	3690,4684,7037,2202,5795,60,999	ITGB3,NCAM1,TFRC,EFEMP1,PTPRJ,ACTB,CDH1	7/-			9_Member	GO Molecular Functions	GO:0030545	signaling receptor regulator activity	-2.55635	-0.268967	183,335,2335,3485,23308,255738	AGT,APOA1,FN1,IGFBP2,ICOSLG,PCSK9	6/614
4_Member	GO Molecular Functions	GO:0019001	guanyl nucleotide binding	-5.39183	-3.05329	2770,2771,2773,2775,7277,7846,10376,10890,112714	GNAI1,GNAI2,GNAI3,GNAO1,TUBA4A,TUBA1A,TUBA1B,RAB10,TUBA3E	9/404			9_Member	GO Molecular Functions	GO:0001618	virus receptor activity	-2.9789	-0.624745	3690,4684,7037	ITGB3,NCAM1,TFRC	3/80			9_Member	GO Molecular Functions	GO:0048018	receptor ligand activity	-1.4263	0	183,335,2335,23308	AGT,APOA1,FN1,ICOSLG	4/552
4_Member	GO Molecular Functions	GO:0032561	guanyl ribonucleotide binding	-5.39183	-3.05329	2770,2771,2773,2775,7277,7846,10376,10890,112714	GNAI1,GNAI2,GNAI3,GNAO1,TUBA4A,TUBA1A,TUBA1B,RAB10,TUBA3E	9/404			9_Member	GO Molecular Functions	GO:0140272	exogenous protein binding	-2.96328	-0.624745	3690,4684,7037	ITGB3,NCAM1,TFRC	3/81			9_Member	GO Molecular Functions	GO:0030546	signaling receptor activator activity	-1.40228	0	183,335,2335,23308	AGT,APOA1,FN1,ICOSLG	4/562
4_Member	GO Molecular Functions	GO:0001664	G protein-coupled receptor binding	-4.42471	-2.22448	183,727,2316,2770,2771,2773,2775	AGT,C5,FLNA,GNAI1,GNAI2,GNAI3,GNAO1	7/300			9_Member	GO Molecular Functions	GO:0070851	growth factor receptor binding	-2.2888	-0.114114	2202,3690,5795	EFEMP1,ITGB3,PTPRJ	3/140			10_Summary	GO Molecular Functions	GO:0030246	carbohydrate binding	-2.39466	-0.123067	259,3960,8455,10216	AMBP,LGALS4,ATRN,PRG4	4/-
4_Member	GO Molecular Functions	GO:0003925	G protein activity	-2.83769	-0.817905	2770,2775,10890	GNAI1,GNAO1,RAB10	3/73			9_Member	GO Molecular Functions	GO:0019901	protein kinase binding	-1.5293	0	60,999,3690,5795,7037	ACTB,CDH1,ITGB3,PTPRJ,TFRC	5/697			10_Member	GO Molecular Functions	GO:0030246	carbohydrate binding	-2.39466	-0.123067	259,3960,8455,10216	AMBP,LGALS4,ATRN,PRG4	4/283
4_Member	GO Molecular Functions	GO:0019003	GDP binding	-2.75496	-0.75221	2770,2773,10890	GNAI1,GNAI3,RAB10	3/78			9_Member	GO Molecular Functions	GO:0019900	kinase binding	-1.35993	0	60,999,3690,5795,7037	ACTB,CDH1,ITGB3,PTPRJ,TFRC	5/776			11_Summary	GO Molecular Functions	GO:0052689	carboxylic ester hydrolase activity	-2.30675	-0.0503946	1066,5446,7941	CES1,PON3,PLA2G7	3/-
5_Summary	GO Molecular Functions	GO:0004252	serine-type endopeptidase activity	-5.88647	-3.37184	1675,2155,4313,5340,5624,5646,5648,87,811,999,3309,4035,6678,6708,7184,1509,2923	CFD,F7,MMP2,PLG,PROC,PRSS3,MASP1,ACTN1,CALR,CDH1,HSPA5,LRP1,SPARC,SPTA1,HSP90B1,CTSD,PDIA3	17/-			10_Summary	GO Molecular Functions	GO:0048018	receptor ligand activity	-2.60169	-0.314305	727,2147,2202,3107,7076,10584	C5,F2,EFEMP1,HLA-C,TIMP1,COLEC10	6/-			11_Member	GO Molecular Functions	GO:0052689	carboxylic ester hydrolase activity	-2.30675	-0.0503946	1066,5446,7941	CES1,PON3,PLA2G7	3/150
5_Member	GO Molecular Functions	GO:0004252	serine-type endopeptidase activity	-5.88647	-3.37184	1675,2155,4313,5340,5624,5646,5648	CFD,F7,MMP2,PLG,PROC,PRSS3,MASP1	7/179			10_Member	GO Molecular Functions	GO:0048018	receptor ligand activity	-2.60169	-0.314305	727,2147,2202,3107,7076,10584	C5,F2,EFEMP1,HLA-C,TIMP1,COLEC10	6/552			12_Summary	GO Molecular Functions	GO:0005539	glycosaminoglycan binding	-1.74932	0	259,2335,3075	AMBP,FN1,CFH	3/-
5_Member	GO Molecular Functions	GO:0005509	calcium ion binding	-5.7895	-3.3012	87,811,999,2155,3309,4035,5624,5646,5648,6678,6708,7184	ACTN1,CALR,CDH1,F7,HSPA5,LRP1,PROC,PRSS3,MASP1,SPARC,SPTA1,HSP90B1	12/708			10_Member	GO Molecular Functions	GO:0030546	signaling receptor activator activity	-2.56312	-0.295384	727,2147,2202,3107,7076,10584	C5,F2,EFEMP1,HLA-C,TIMP1,COLEC10	6/562			12_Member	GO Molecular Functions	GO:0005539	glycosaminoglycan binding	-1.74932	0	259,2335,3075	AMBP,FN1,CFH	3/241
5_Member	GO Molecular Functions	GO:0008236	serine-type peptidase activity	-5.60963	-3.16788	1675,2155,4313,5340,5624,5646,5648	CFD,F7,MMP2,PLG,PROC,PRSS3,MASP1	7/197			10_Member	GO Molecular Functions	GO:0030545	signaling receptor regulator activity	-2.37529	-0.147905	727,2147,2202,3107,7076,10584	C5,F2,EFEMP1,HLA-C,TIMP1,COLEC10	6/614			12_Member	GO Molecular Functions	GO:1901681	sulfur compound binding	-1.63339	0	259,2335,3075	AMBP,FN1,CFH	3/267
5_Member	GO Molecular Functions	GO:0017171	serine hydrolase activity	-5.52343	-3.10571	1675,2155,4313,5340,5624,5646,5648	CFD,F7,MMP2,PLG,PROC,PRSS3,MASP1	7/203			10_Member	GO Molecular Functions	GO:0008083	growth factor activity	-2.11419	0	2147,2202,7076	F2,EFEMP1,TIMP1	3/162
5_Member	GO Molecular Functions	GO:0004175	endopeptidase activity	-5.36585	-3.05204	1509,1675,2155,2923,4313,5340,5624,5646,5648	CTSD,CFD,F7,PDIA3,MMP2,PLG,PROC,PRSS3,MASP1	9/407			11_Summary	GO Molecular Functions	GO:0004175	endopeptidase activity	-2.46343	-0.221803	1509,2147,2923,3426,5648	CTSD,F2,PDIA3,CFI,MASP1	5/-
5_Member	GO Molecular Functions	GO:0008233	peptidase activity	-3.93114	-1.80345	1509,1675,2155,2923,4313,5340,5624,5646,5648	CTSD,CFD,F7,PDIA3,MMP2,PLG,PROC,PRSS3,MASP1	9/621			11_Member	GO Molecular Functions	GO:0004175	endopeptidase activity	-2.46343	-0.221803	1509,2147,2923,3426,5648	CTSD,F2,PDIA3,CFI,MASP1	5/407
6_Summary	GO Molecular Functions	GO:0044183	protein folding chaperone	-5.35581	-3.05204	811,3309,3310,3311,7184,60,70	CALR,HSPA5,HSPA6,HSPA7,HSP90B1,ACTB,ACTC1	7/-			11_Member	GO Molecular Functions	GO:0004252	serine-type endopeptidase activity	-1.99639	0	2147,3426,5648	F2,CFI,MASP1	3/179
6_Member	GO Molecular Functions	GO:0044183	protein folding chaperone	-5.35581	-3.05204	811,3309,3310,3311,7184	CALR,HSPA5,HSPA6,HSPA7,HSP90B1	5/79			11_Member	GO Molecular Functions	GO:0008236	serine-type peptidase activity	-1.8846	0	2147,3426,5648	F2,CFI,MASP1	3/197
6_Member	GO Molecular Functions	GO:0140662	ATP-dependent protein folding chaperone	-5.1276	-2.84021	3309,3310,3311,7184	HSPA5,HSPA6,HSPA7,HSP90B1	4/41			11_Member	GO Molecular Functions	GO:0017171	serine hydrolase activity	-1.84988	0	2147,3426,5648	F2,CFI,MASP1	3/203
6_Member	GO Molecular Functions	GO:0051082	unfolded protein binding	-3.24437	-1.15909	811,3309,3310,7184	CALR,HSPA5,HSPA6,HSP90B1	4/124			11_Member	GO Molecular Functions	GO:0008233	peptidase activity	-1.71857	0	1509,2147,2923,3426,5648	CTSD,F2,PDIA3,CFI,MASP1	5/621
6_Member	GO Molecular Functions	GO:0031072	heat shock protein binding	-2.13189	-0.226057	3309,3310,3311	HSPA5,HSPA6,HSPA7	3/130			12_Summary	GO Molecular Functions	GO:0019838	growth factor binding	-2.32378	-0.12354	3690,7057,116844,7076,727	ITGB3,THBS1,LRG1,TIMP1,C5	5/-
6_Member	GO Molecular Functions	GO:0016887	ATP hydrolysis activity	-2.11516	-0.215948	60,3309,3310,3311,7184	ACTB,HSPA5,HSPA6,HSPA7,HSP90B1	5/401			12_Member	GO Molecular Functions	GO:0019838	growth factor binding	-2.32378	-0.12354	3690,7057,116844	ITGB3,THBS1,LRG1	3/136
6_Member	GO Molecular Functions	GO:0140657	ATP-dependent activity	-2.05397	-0.16129	60,70,3309,3310,3311,7184	ACTB,ACTC1,HSPA5,HSPA6,HSPA7,HSP90B1	6/583			12_Member	GO Molecular Functions	GO:0002020	protease binding	-2.29744	-0.114114	3690,7057,7076	ITGB3,THBS1,TIMP1	3/139
7_Summary	GO Molecular Functions	GO:0003823	antigen binding	-4.74642	-2.51802	5340,8547,28423,28442,28458,28473	PLG,FCN3,IGHV3-49,IGHV3-23,IGHV1-69-2,IGHV1-3	6/-			12_Member	GO Molecular Functions	GO:0019955	cytokine binding	-2.26327	-0.100825	3690,7057,116844	ITGB3,THBS1,LRG1	3/143
7_Member	GO Molecular Functions	GO:0003823	antigen binding	-4.74642	-2.51802	5340,8547,28423,28442,28458,28473	PLG,FCN3,IGHV3-49,IGHV3-23,IGHV1-69-2,IGHV1-3	6/178			12_Member	GO Molecular Functions	GO:0005126	cytokine receptor binding	-1.49533	0	727,3690,116844	C5,ITGB3,LRG1	3/278
8_Summary	GO Molecular Functions	GO:0030159	signaling receptor complex adaptor activity	-4.74541	-2.51802	2782,2783,2784,59345,7531,2316,6711	GNB1,GNB2,GNB3,GNB4,YWHAE,FLNA,SPTBN1	7/-			13_Summary	GO Molecular Functions	GO:0042803	protein homodimerization activity	-2.02006	0	567,5648,6521,7037,7057,84572	B2M,MASP1,SLC4A1,TFRC,THBS1,GNPTG	6/-
8_Member	GO Molecular Functions	GO:0030159	signaling receptor complex adaptor activity	-4.74541	-2.51802	2782,2783,2784,59345	GNB1,GNB2,GNB3,GNB4	4/51			13_Member	GO Molecular Functions	GO:0042803	protein homodimerization activity	-2.02006	0	567,5648,6521,7037,7057,84572	B2M,MASP1,SLC4A1,TFRC,THBS1,GNPTG	6/730
8_Member	GO Molecular Functions	GO:0035591	signaling adaptor activity	-4.30494	-2.11767	2782,2783,2784,7531,59345	GNB1,GNB2,GNB3,YWHAE,GNB4	5/130			14_Summary	GO Molecular Functions	GO:0045296	cadherin binding	-2.01727	0	832,999,5795,8407	CAPZB,CDH1,PTPRJ,TAGLN2	4/-
8_Member	GO Molecular Functions	GO:0051020	GTPase binding	-2.51909	-0.563767	2316,2782,2783,2784,6711	FLNA,GNB1,GNB2,GNB3,SPTBN1	5/321			14_Member	GO Molecular Functions	GO:0045296	cadherin binding	-2.01727	0	832,999,5795,8407	CAPZB,CDH1,PTPRJ,TAGLN2	4/334
9_Summary	GO Molecular Functions	GO:0051087	protein-folding chaperone binding	-4.21168	-2.03699	213,811,1356,3309,5340,9446,55937	ALB,CALR,CP,HSPA5,PLG,GSTO1,APOM	7/-
9_Member	GO Molecular Functions	GO:0051087	protein-folding chaperone binding	-4.21168	-2.03699	213,811,1356,3309,5340	ALB,CALR,CP,HSPA5,PLG	5/136
9_Member	GO Molecular Functions	GO:0016209	antioxidant activity	-4.01614	-1.86559	213,1356,9446,55937	ALB,CP,GSTO1,APOM	4/78
10_Summary	GO Molecular Functions	GO:0017022	myosin binding	-4.12855	-1.9661	58,70,10890,11151	ACTA1,ACTC1,RAB10,CORO1A	4/-
10_Member	GO Molecular Functions	GO:0017022	myosin binding	-4.12855	-1.9661	58,70,10890,11151	ACTA1,ACTC1,RAB10,CORO1A	4/73
11_Summary	GO Molecular Functions	GO:0005178	integrin binding	-3.9833	-1.84433	87,811,3690,7094,83706	ACTN1,CALR,ITGB3,TLN1,FERMT3	5/-
11_Member	GO Molecular Functions	GO:0005178	integrin binding	-3.9833	-1.84433	87,811,3690,7094,83706	ACTN1,CALR,ITGB3,TLN1,FERMT3	5/152
12_Summary	GO Molecular Functions	GO:0030246	carbohydrate binding	-3.6351	-1.51841	226,811,3960,6888,8547,10584	ALDOA,CALR,LGALS4,TALDO1,FCN3,COLEC10	6/-
12_Member	GO Molecular Functions	GO:0030246	carbohydrate binding	-3.6351	-1.51841	226,811,3960,6888,8547,10584	ALDOA,CALR,LGALS4,TALDO1,FCN3,COLEC10	6/283
12_Member	GO Molecular Functions	GO:0048029	monosaccharide binding	-2.82066	-0.809484	226,6888,10584	ALDOA,TALDO1,COLEC10	3/74
13_Summary	GO Molecular Functions	GO:0141108	transporter regulator activity	-3.47025	-1.37475	60,183,2316,3916,7531	ACTB,AGT,FLNA,LAMP1,YWHAE	5/-
13_Member	GO Molecular Functions	GO:0141108	transporter regulator activity	-3.47025	-1.37475	60,183,2316,3916,7531	ACTB,AGT,FLNA,LAMP1,YWHAE	5/196
13_Member	GO Molecular Functions	GO:0099106	ion channel regulator activity	-2.70891	-0.721649	183,2316,3916,7531	AGT,FLNA,LAMP1,YWHAE	4/173
13_Member	GO Molecular Functions	GO:0016247	channel regulator activity	-2.62904	-0.65848	183,2316,3916,7531	AGT,FLNA,LAMP1,YWHAE	4/182
14_Summary	GO Molecular Functions	GO:0019900	kinase binding	-3.22174	-1.15329	59,60,999,2316,3690,3987,5340,7277,7534	ACTA2,ACTB,CDH1,FLNA,ITGB3,LIMS1,PLG,TUBA4A,YWHAZ	9/-
14_Member	GO Molecular Functions	GO:0019900	kinase binding	-3.22174	-1.15329	59,60,999,2316,3690,3987,5340,7277,7534	ACTA2,ACTB,CDH1,FLNA,ITGB3,LIMS1,PLG,TUBA4A,YWHAZ	9/776
14_Member	GO Molecular Functions	GO:0019901	protein kinase binding	-2.26583	-0.346421	59,60,999,3690,3987,7277,7534	ACTA2,ACTB,CDH1,ITGB3,LIMS1,TUBA4A,YWHAZ	7/697
15_Summary	GO Molecular Functions	GO:0050840	extracellular matrix binding	-2.9643	-0.935744	3674,3690,6678,213,3916	ITGA2B,ITGB3,SPARC,ALB,LAMP1	5/-
15_Member	GO Molecular Functions	GO:0050840	extracellular matrix binding	-2.9643	-0.935744	3674,3690,6678	ITGA2B,ITGB3,SPARC	3/66
15_Member	GO Molecular Functions	GO:0140272	exogenous protein binding	-2.70801	-0.721649	213,3690,3916	ALB,ITGB3,LAMP1	3/81
16_Summary	GO Molecular Functions	GO:0005201	extracellular matrix structural constituent	-2.69076	-0.712374	1293,5118,6678,79812	COL6A3,PCOLCE,SPARC,MMRN2	4/-
16_Member	GO Molecular Functions	GO:0005201	extracellular matrix structural constituent	-2.69076	-0.712374	1293,5118,6678,79812	COL6A3,PCOLCE,SPARC,MMRN2	4/175
17_Summary	GO Molecular Functions	GO:0048018	receptor ligand activity	-1.57186	0	183,727,3626,10584,79812	AGT,C5,INHBC,COLEC10,MMRN2	5/-
17_Member	GO Molecular Functions	GO:0048018	receptor ligand activity	-1.57186	0	183,727,3626,10584,79812	AGT,C5,INHBC,COLEC10,MMRN2	5/552
17_Member	GO Molecular Functions	GO:0030546	signaling receptor activator activity	-1.54285	0	183,727,3626,10584,79812	AGT,C5,INHBC,COLEC10,MMRN2	5/562
17_Member	GO Molecular Functions	GO:0030545	signaling receptor regulator activity	-1.40255	0	183,727,3626,10584,79812	AGT,C5,INHBC,COLEC10,MMRN2	5/614
Asymptomatic HD vs Controls-GO Biological Processess											Early Symptomatic HD vs Controls-GO Biological Processess											Symptomatic Advanced HD vs Controls-GO Biological Processess
GroupID	Category	Term	Description	LogP	Log(q-value)	Genes	Symbols	InTerm_InList			GroupID	Category	Term	Description	LogP	Log(q-value)	Genes	Symbols	InTerm_InList			GroupID	Category	Term	Description	LogP	Log(q-value)	Genes	Symbols	InTerm_InList
1_Summary	GO Biological Processes	GO:0007596	blood coagulation	-12.1772	-8.45146	60,2155,2316,2811,2814,2923,3690,5340,5624,7094,10544,83706,2771,4313,4669,9446,11151,999,3674,3987,10890,4035,87,9948,6708	ACTB,F7,FLNA,GP1BA,GP5,PDIA3,ITGB3,PLG,PROC,TLN1,PROCR,FERMT3,GNAI2,MMP2,NAGLU,GSTO1,CORO1A,CDH1,ITGA2B,LIMS1,RAB10,LRP1,ACTN1,WDR1,SPTA1	25/-			1_Summary	GO Biological Processes	GO:0006959	humoral immune response	-15.5454	-11.3772	567,727,730,735,2147,2219,3105,3426,5648,7018,8349,8970,10584,54145,85236,7001,28423,28432,28442,28468,3107,3136,5795,7037,7184,2923	B2M,C5,C7,C9,F2,FCN1,HLA-A,CFI,MASP1,TF,H2BC21,H2BC11,COLEC10,H2BC12L,H2BC12,PRDX2,IGHV3-49,IGHV3-35,IGHV3-23,IGHV1-18,HLA-C,HLA-H,PTPRJ,TFRC,HSP90B1,PDIA3	26/-			1_Summary	GO Biological Processes	GO:0006959	humoral immune response	-13.1888	-9.02059	683,716,717,729,3075,3078,3495,3503,3960,8349,8970,54145,85236,28423,28432,23308	BST1,C1S,C2,C6,CFH,CFHR1,IGHD,IGHG4,LGALS4,H2BC21,H2BC11,H2BC12L,H2BC12,IGHV3-49,IGHV3-35,ICOSLG	16/-
1_Member	GO Biological Processes	GO:0007596	blood coagulation	-12.1772	-8.45146	60,2155,2316,2811,2814,2923,3690,5340,5624,7094,10544,83706	ACTB,F7,FLNA,GP1BA,GP5,PDIA3,ITGB3,PLG,PROC,TLN1,PROCR,FERMT3	12/191			1_Member	GO Biological Processes	GO:0006959	humoral immune response	-15.5454	-11.3772	567,727,730,735,2147,2219,3105,3426,5648,7018,8349,8970,10584,54145,85236	B2M,C5,C7,C9,F2,FCN1,HLA-A,CFI,MASP1,TF,H2BC21,H2BC11,COLEC10,H2BC12L,H2BC12	15/279			1_Member	GO Biological Processes	GO:0006959	humoral immune response	-13.1888	-9.02059	683,716,717,729,3075,3078,3495,3503,3960,8349,8970,54145,85236	BST1,C1S,C2,C6,CFH,CFHR1,IGHD,IGHG4,LGALS4,H2BC21,H2BC11,H2BC12L,H2BC12	13/279
1_Member	GO Biological Processes	GO:0050817	coagulation	-12.1234	-8.45146	60,2155,2316,2811,2814,2923,3690,5340,5624,7094,10544,83706	ACTB,F7,FLNA,GP1BA,GP5,PDIA3,ITGB3,PLG,PROC,TLN1,PROCR,FERMT3	12/193			1_Member	GO Biological Processes	GO:0002252	immune effector process	-11.9764	-8.20084	567,727,730,735,2147,2219,3105,3426,5648,7001,10584,28423,28432,28442,28468	B2M,C5,C7,C9,F2,FCN1,HLA-A,CFI,MASP1,PRDX2,COLEC10,IGHV3-49,IGHV3-35,IGHV3-23,IGHV1-18	15/490			1_Member	GO Biological Processes	GO:0006956	complement activation	-10.301	-6.73488	716,717,729,3075,3078,3495,3503	C1S,C2,C6,CFH,CFHR1,IGHD,IGHG4	7/56
1_Member	GO Biological Processes	GO:0007599	hemostasis	-12.0176	-8.45146	60,2155,2316,2811,2814,2923,3690,5340,5624,7094,10544,83706	ACTB,F7,FLNA,GP1BA,GP5,PDIA3,ITGB3,PLG,PROC,TLN1,PROCR,FERMT3	12/197			1_Member	GO Biological Processes	GO:0001906	cell killing	-10.1585	-6.92233	567,727,730,735,2147,2219,3105,5648,8970,85236	B2M,C5,C7,C9,F2,FCN1,HLA-A,MASP1,H2BC11,H2BC12	10/199			1_Member	GO Biological Processes	GO:0006958	complement activation, classical pathway	-7.65788	-4.48964	716,717,729,3495,3503	C1S,C2,C6,IGHD,IGHG4	5/37
1_Member	GO Biological Processes	GO:0050878	regulation of body fluid levels	-9.98116	-6.71602	60,2155,2316,2771,2811,2814,2923,3690,5340,5624,7094,10544,83706	ACTB,F7,FLNA,GNAI2,GP1BA,GP5,PDIA3,ITGB3,PLG,PROC,TLN1,PROCR,FERMT3	13/370			1_Member	GO Biological Processes	GO:0006956	complement activation	-10.04	-6.87177	727,730,735,2219,3426,5648,10584	C5,C7,C9,FCN1,CFI,MASP1,COLEC10	7/56			1_Member	GO Biological Processes	GO:0002455	humoral immune response mediated by circulating immunoglobulin	-7.37133	-4.28228	716,717,729,3495,3503	C1S,C2,C6,IGHD,IGHG4	5/42
1_Member	GO Biological Processes	GO:0009611	response to wounding	-9.89108	-6.67709	60,2155,2316,2811,2814,2923,3690,4313,4669,5340,5624,7094,10544,83706	ACTB,F7,FLNA,GP1BA,GP5,PDIA3,ITGB3,MMP2,NAGLU,PLG,PROC,TLN1,PROCR,FERMT3	14/461			1_Member	GO Biological Processes	GO:0002443	leukocyte mediated immunity	-9.58079	-6.5265	567,727,730,735,2147,3105,3426,28423,28432,28442,28468	B2M,C5,C7,C9,F2,HLA-A,CFI,IGHV3-49,IGHV3-35,IGHV3-23,IGHV1-18	11/306			1_Member	GO Biological Processes	GO:0016064	immunoglobulin mediated immune response	-7.00551	-3.98341	716,717,729,3495,3503,28423,28432	C1S,C2,C6,IGHD,IGHG4,IGHV3-49,IGHV3-35	7/164
1_Member	GO Biological Processes	GO:0042060	wound healing	-9.24836	-6.12152	60,2155,2316,2811,2814,2923,3690,5340,5624,7094,10544,83706	ACTB,F7,FLNA,GP1BA,GP5,PDIA3,ITGB3,PLG,PROC,TLN1,PROCR,FERMT3	12/341			1_Member	GO Biological Processes	GO:0002449	lymphocyte mediated immunity	-9.22426	-6.23212	567,727,730,735,3105,3426,28423,28432,28442,28468	B2M,C5,C7,C9,HLA-A,CFI,IGHV3-49,IGHV3-35,IGHV3-23,IGHV1-18	10/248			1_Member	GO Biological Processes	GO:0019724	B cell mediated immunity	-6.91642	-3.92984	716,717,729,3495,3503,28423,28432	C1S,C2,C6,IGHD,IGHG4,IGHV3-49,IGHV3-35	7/169
1_Member	GO Biological Processes	GO:0070527	platelet aggregation	-8.12825	-5.12077	60,2316,2923,3690,7094,83706	ACTB,FLNA,PDIA3,ITGB3,TLN1,FERMT3	6/48			1_Member	GO Biological Processes	GO:0002460	adaptive immune response based on somatic recombination of immune receptors built from immunoglobulin superfamily domains	-9.10712	-6.14301	567,727,730,735,3105,3426,28423,28432,28442,28468	B2M,C5,C7,C9,HLA-A,CFI,IGHV3-49,IGHV3-35,IGHV3-23,IGHV1-18	10/255			1_Member	GO Biological Processes	GO:0002252	immune effector process	-6.78308	-3.88015	716,717,729,3075,3078,3495,3503,23308,28423,28432	C1S,C2,C6,CFH,CFHR1,IGHD,IGHG4,ICOSLG,IGHV3-49,IGHV3-35	10/490
1_Member	GO Biological Processes	GO:0030168	platelet activation	-7.55379	-4.64083	60,2316,2811,2923,3690,7094,83706	ACTB,FLNA,GP1BA,PDIA3,ITGB3,TLN1,FERMT3	7/102			1_Member	GO Biological Processes	GO:0031640	killing of cells of another organism	-8.85244	-5.93948	727,730,735,2147,2219,5648,8970,85236	C5,C7,C9,F2,FCN1,MASP1,H2BC11,H2BC12	8/132			1_Member	GO Biological Processes	GO:0031640	killing of cells of another organism	-6.22875	-3.44073	716,717,729,3078,8970,85236	C1S,C2,C6,CFHR1,H2BC11,H2BC12	6/132
1_Member	GO Biological Processes	GO:0034109	homotypic cell-cell adhesion	-7.31818	-4.45098	60,2316,2923,3690,7094,83706	ACTB,FLNA,PDIA3,ITGB3,TLN1,FERMT3	6/65			1_Member	GO Biological Processes	GO:0141061	disruption of cell in another organism	-8.85244	-5.93948	727,730,735,2147,2219,5648,8970,85236	C5,C7,C9,F2,FCN1,MASP1,H2BC11,H2BC12	8/132			1_Member	GO Biological Processes	GO:0141061	disruption of cell in another organism	-6.22875	-3.44073	716,717,729,3078,8970,85236	C1S,C2,C6,CFHR1,H2BC11,H2BC12	6/132
1_Member	GO Biological Processes	GO:0072378	blood coagulation, fibrin clot formation	-6.62411	-3.81761	2316,2811,2814,3690	FLNA,GP1BA,GP5,ITGB3	4/18			1_Member	GO Biological Processes	GO:0141060	disruption of anatomical structure in another organism	-8.74933	-5.85985	727,730,735,2147,2219,5648,8970,85236	C5,C7,C9,F2,FCN1,MASP1,H2BC11,H2BC12	8/136			1_Member	GO Biological Processes	GO:0141060	disruption of anatomical structure in another organism	-6.15257	-3.38227	716,717,729,3078,8970,85236	C1S,C2,C6,CFHR1,H2BC11,H2BC12	6/136
1_Member	GO Biological Processes	GO:0072376	protein activation cascade	-6.3358	-3.56551	2316,2811,2814,3690	FLNA,GP1BA,GP5,ITGB3	4/21			1_Member	GO Biological Processes	GO:0050778	positive regulation of immune response	-8.40959	-5.54238	567,727,730,735,2219,3105,3107,3136,3426,5648,5795,7037,7184,10584	B2M,C5,C7,C9,FCN1,HLA-A,HLA-C,HLA-H,CFI,MASP1,PTPRJ,TFRC,HSP90B1,COLEC10	14/747			1_Member	GO Biological Processes	GO:0002449	lymphocyte mediated immunity	-5.79452	-3.05765	716,717,729,3495,3503,28423,28432	C1S,C2,C6,IGHD,IGHG4,IGHV3-49,IGHV3-35	7/248
1_Member	GO Biological Processes	GO:0007597	blood coagulation, intrinsic pathway	-5.82115	-3.10008	2316,2811,2814	FLNA,GP1BA,GP5	3/8			1_Member	GO Biological Processes	GO:0016064	immunoglobulin mediated immune response	-8.10709	-5.28128	727,730,735,3426,28423,28432,28442,28468	C5,C7,C9,CFI,IGHV3-49,IGHV3-35,IGHV3-23,IGHV1-18	8/164			1_Member	GO Biological Processes	GO:0002460	adaptive immune response based on somatic recombination of immune receptors built from immunoglobulin superfamily domains	-5.71433	-3.0085	716,717,729,3495,3503,28423,28432	C1S,C2,C6,IGHD,IGHG4,IGHV3-49,IGHV3-35	7/255
1_Member	GO Biological Processes	GO:0051282	regulation of sequestering of calcium ion	-5.41492	-2.79734	2316,2811,2814,3690,9446,11151	FLNA,GP1BA,GP5,ITGB3,GSTO1,CORO1A	6/136			1_Member	GO Biological Processes	GO:0019724	B cell mediated immunity	-8.00477	-5.19826	727,730,735,3426,28423,28432,28442,28468	C5,C7,C9,CFI,IGHV3-49,IGHV3-35,IGHV3-23,IGHV1-18	8/169			1_Member	GO Biological Processes	GO:0001906	cell killing	-5.194	-2.58185	716,717,729,3078,8970,85236	C1S,C2,C6,CFHR1,H2BC11,H2BC12	6/199
1_Member	GO Biological Processes	GO:0098609	cell-cell adhesion	-5.15246	-2.56401	60,999,2316,2923,3674,3690,3987,7094,10890,83706	ACTB,CDH1,FLNA,PDIA3,ITGA2B,ITGB3,LIMS1,TLN1,RAB10,FERMT3	10/551			1_Member	GO Biological Processes	GO:0001867	complement activation, lectin pathway	-7.61022	-4.87335	727,2219,5648,10584	C5,FCN1,MASP1,COLEC10	4/13			1_Member	GO Biological Processes	GO:0002443	leukocyte mediated immunity	-5.19378	-2.58185	716,717,729,3495,3503,28423,28432	C1S,C2,C6,IGHD,IGHG4,IGHV3-49,IGHV3-35	7/306
1_Member	GO Biological Processes	GO:0010572	positive regulation of platelet activation	-5.11777	-2.5516	2316,2811,2814	FLNA,GP1BA,GP5	3/13			1_Member	GO Biological Processes	GO:0006957	complement activation, alternative pathway	-7.2069	-4.51579	727,730,735,5648	C5,C7,C9,MASP1	4/16			1_Member	GO Biological Processes	GO:0002253	activation of immune response	-4.92502	-2.34785	716,717,729,3075,3078,3495,3503,23308	C1S,C2,C6,CFH,CFHR1,IGHD,IGHG4,ICOSLG	8/471
1_Member	GO Biological Processes	GO:0035855	megakaryocyte development	-4.3355	-1.95966	2316,2811,2814	FLNA,GP1BA,GP5	3/23			1_Member	GO Biological Processes	GO:0002250	adaptive immune response	-7.08883	-4.41196	567,727,730,735,2923,3105,3107,3426,28423,28432,28442,28468	B2M,C5,C7,C9,PDIA3,HLA-A,HLA-C,CFI,IGHV3-49,IGHV3-35,IGHV3-23,IGHV1-18	12/662			1_Member	GO Biological Processes	GO:0002250	adaptive immune response	-3.88411	-1.47931	716,717,729,3495,3503,23308,28423,28432	C1S,C2,C6,IGHD,IGHG4,ICOSLG,IGHV3-49,IGHV3-35	8/662
1_Member	GO Biological Processes	GO:0001775	cell activation	-3.89726	-1.70175	60,2316,2811,2923,3690,4035,4669,7094,11151,83706	ACTB,FLNA,GP1BA,PDIA3,ITGB3,LRP1,NAGLU,TLN1,CORO1A,FERMT3	10/776			1_Member	GO Biological Processes	GO:0006958	complement activation, classical pathway	-5.66427	-3.193	727,730,735,3426	C5,C7,C9,CFI	4/37			1_Member	GO Biological Processes	GO:0050778	positive regulation of immune response	-3.52877	-1.18008	716,717,729,3075,3078,3495,3503,23308	C1S,C2,C6,CFH,CFHR1,IGHD,IGHG4,ICOSLG	8/747
1_Member	GO Biological Processes	GO:0030219	megakaryocyte differentiation	-3.89685	-1.70175	2316,2811,2814	FLNA,GP1BA,GP5	3/32			1_Member	GO Biological Processes	GO:0002253	activation of immune response	-5.59717	-3.16133	727,730,735,2219,3105,3426,5648,5795,10584	C5,C7,C9,FCN1,HLA-A,CFI,MASP1,PTPRJ,COLEC10	9/471			2_Summary	GO Biological Processes	GO:0006334	nucleosome assembly	-11.0782	-7.21098	3018,8340,8341,8342,8345,8348,8349,8970,255626,8545	H2BC3,H2BC13,H2BC15,H2BC14,H2BC9,H2BC17,H2BC21,H2BC11,H2BC1,CGGBP1	10/-
1_Member	GO Biological Processes	GO:0030099	myeloid cell differentiation	-3.29471	-1.27261	87,2316,2811,2814,4669,9948	ACTN1,FLNA,GP1BA,GP5,NAGLU,WDR1	6/328			1_Member	GO Biological Processes	GO:0160257	complement activation, GZMK pathway	-5.49856	-3.07852	727,730,735	C5,C7,C9	3/12			2_Member	GO Biological Processes	GO:0006334	nucleosome assembly	-11.0782	-7.21098	3018,8340,8341,8342,8345,8348,8349,8970,255626	H2BC3,H2BC13,H2BC15,H2BC14,H2BC9,H2BC17,H2BC21,H2BC11,H2BC1	9/120
1_Member	GO Biological Processes	GO:0010543	regulation of platelet activation	-3.19542	-1.20042	2316,2811,2814	FLNA,GP1BA,GP5	3/55			1_Member	GO Biological Processes	GO:0002455	humoral immune response mediated by circulating immunoglobulin	-5.43924	-3.03443	727,730,735,3426	C5,C7,C9,CFI	4/42			2_Member	GO Biological Processes	GO:0034728	nucleosome organization	-10.4717	-6.78063	3018,8340,8341,8342,8345,8348,8349,8970,255626	H2BC3,H2BC13,H2BC15,H2BC14,H2BC9,H2BC17,H2BC21,H2BC11,H2BC1	9/140
1_Member	GO Biological Processes	GO:0051209	release of sequestered calcium ion into cytosol	-3.14993	-1.1776	2316,2811,2814	FLNA,GP1BA,GP5	3/57			2_Summary	GO Biological Processes	GO:0007596	blood coagulation	-11.7834	-8.20084	60,2147,2153,2162,2811,2923,3690,5795,6521,7057,83706,7076,116844,7001,567,3105,999,7148	ACTB,F2,F5,F13A1,GP1BA,PDIA3,ITGB3,PTPRJ,SLC4A1,THBS1,FERMT3,TIMP1,LRG1,PRDX2,B2M,HLA-A,CDH1,TNXB	18/-			2_Member	GO Biological Processes	GO:0065004	protein-DNA complex assembly	-8.52331	-5.13323	3018,8340,8341,8342,8345,8348,8349,8970,255626	H2BC3,H2BC13,H2BC15,H2BC14,H2BC9,H2BC17,H2BC21,H2BC11,H2BC1	9/232
1_Member	GO Biological Processes	GO:0051283	negative regulation of sequestering of calcium ion	-3.12782	-1.1691	2316,2811,2814	FLNA,GP1BA,GP5	3/58			2_Member	GO Biological Processes	GO:0007596	blood coagulation	-11.7834	-8.20084	60,2147,2153,2162,2811,2923,3690,5795,6521,7057,83706	ACTB,F2,F5,F13A1,GP1BA,PDIA3,ITGB3,PTPRJ,SLC4A1,THBS1,FERMT3	11/191			2_Member	GO Biological Processes	GO:0071824	protein-DNA complex organization	-8.21019	-4.88706	3018,8340,8341,8342,8345,8348,8349,8970,255626	H2BC3,H2BC13,H2BC15,H2BC14,H2BC9,H2BC17,H2BC21,H2BC11,H2BC1	9/252
1_Member	GO Biological Processes	GO:0061515	myeloid cell development	-2.57764	-0.767346	2316,2811,2814	FLNA,GP1BA,GP5	3/90			2_Member	GO Biological Processes	GO:0050817	coagulation	-11.734	-8.20084	60,2147,2153,2162,2811,2923,3690,5795,6521,7057,83706	ACTB,F2,F5,F13A1,GP1BA,PDIA3,ITGB3,PTPRJ,SLC4A1,THBS1,FERMT3	11/193			2_Member	GO Biological Processes	GO:0006338	chromatin remodeling	-5.38527	-2.69416	3018,8340,8341,8342,8345,8348,8349,8545,8970,255626	H2BC3,H2BC13,H2BC15,H2BC14,H2BC9,H2BC17,H2BC21,CGGBP1,H2BC11,H2BC1	10/700
1_Member	GO Biological Processes	GO:0097553	calcium ion transmembrane import into cytosol	-2.49833	-0.700304	2316,2811,2814	FLNA,GP1BA,GP5	3/96			2_Member	GO Biological Processes	GO:0007599	hemostasis	-11.6368	-8.20084	60,2147,2153,2162,2811,2923,3690,5795,6521,7057,83706	ACTB,F2,F5,F13A1,GP1BA,PDIA3,ITGB3,PTPRJ,SLC4A1,THBS1,FERMT3	11/197			3_Summary	GO Biological Processes	GO:0019731	antibacterial humoral response	-9.51063	-6.04137	3495,3503,3960,8349,8970,54145,85236,717,1291	IGHD,IGHG4,LGALS4,H2BC21,H2BC11,H2BC12L,H2BC12,C2,COL6A1	9/-
1_Member	GO Biological Processes	GO:0030097	hemopoiesis	-2.18782	-0.447563	87,2316,2811,2814,4669,6708,9948	ACTN1,FLNA,GP1BA,GP5,NAGLU,SPTA1,WDR1	7/721			2_Member	GO Biological Processes	GO:0042060	wound healing	-11.5909	-8.20084	60,2147,2153,2162,2811,2923,3690,5795,6521,7057,7076,83706,116844	ACTB,F2,F5,F13A1,GP1BA,PDIA3,ITGB3,PTPRJ,SLC4A1,THBS1,TIMP1,FERMT3,LRG1	13/341			3_Member	GO Biological Processes	GO:0019731	antibacterial humoral response	-9.51063	-6.04137	3495,3503,3960,8349,8970,54145,85236	IGHD,IGHG4,LGALS4,H2BC21,H2BC11,H2BC12L,H2BC12	7/72
1_Member	GO Biological Processes	GO:0006816	calcium ion transport	-1.99964	-0.318544	2316,2811,2814,11151	FLNA,GP1BA,GP5,CORO1A	4/275			2_Member	GO Biological Processes	GO:0009611	response to wounding	-9.96235	-6.83551	60,2147,2153,2162,2811,2923,3690,5795,6521,7057,7076,83706,116844	ACTB,F2,F5,F13A1,GP1BA,PDIA3,ITGB3,PTPRJ,SLC4A1,THBS1,TIMP1,FERMT3,LRG1	13/461			3_Member	GO Biological Processes	GO:0019730	antimicrobial humoral response	-6.84715	-3.90936	3495,3503,3960,8349,8970,54145,85236	IGHD,IGHG4,LGALS4,H2BC21,H2BC11,H2BC12L,H2BC12	7/173
1_Member	GO Biological Processes	GO:0070588	calcium ion transmembrane transport	-1.51681	0	2316,2811,2814	FLNA,GP1BA,GP5	3/222			2_Member	GO Biological Processes	GO:0050878	regulation of body fluid levels	-9.90895	-6.8199	60,2147,2153,2162,2811,2923,3690,5795,6521,7001,7057,83706	ACTB,F2,F5,F13A1,GP1BA,PDIA3,ITGB3,PTPRJ,SLC4A1,PRDX2,THBS1,FERMT3	12/370			3_Member	GO Biological Processes	GO:0002227	innate immune response in mucosa	-6.59373	-3.72652	8349,8970,54145,85236	H2BC21,H2BC11,H2BC12L,H2BC12	4/24
2_Summary	GO Biological Processes	GO:0030036	actin cytoskeleton organization	-12.1379	-8.45146	58,60,70,87,226,811,2316,6708,6711,7094,7184,7791,9948,10097,10487,11151,29780,7846	ACTA1,ACTB,ACTC1,ACTN1,ALDOA,CALR,FLNA,SPTA1,SPTBN1,TLN1,HSP90B1,ZYX,WDR1,ACTR2,CAP1,CORO1A,PARVB,TUBA1A	18/-			2_Member	GO Biological Processes	GO:0030168	platelet activation	-6.67417	-4.06224	60,2147,2811,2923,3690,83706	ACTB,F2,GP1BA,PDIA3,ITGB3,FERMT3	6/102			3_Member	GO Biological Processes	GO:0002385	mucosal immune response	-5.96127	-3.20801	8349,8970,54145,85236	H2BC21,H2BC11,H2BC12L,H2BC12	4/34
2_Member	GO Biological Processes	GO:0030036	actin cytoskeleton organization	-12.1379	-8.45146	58,60,70,87,226,811,2316,6708,6711,7094,7184,7791,9948,10097,10487,11151,29780	ACTA1,ACTB,ACTC1,ACTN1,ALDOA,CALR,FLNA,SPTA1,SPTBN1,TLN1,HSP90B1,ZYX,WDR1,ACTR2,CAP1,CORO1A,PARVB	17/546			2_Member	GO Biological Processes	GO:0070527	platelet aggregation	-5.20397	-2.84192	60,2923,3690,83706	ACTB,PDIA3,ITGB3,FERMT3	4/48			3_Member	GO Biological Processes	GO:0002251	organ or tissue specific immune response	-5.7624	-3.04133	8349,8970,54145,85236	H2BC21,H2BC11,H2BC12L,H2BC12	4/38
2_Member	GO Biological Processes	GO:0030029	actin filament-based process	-11.2628	-7.87269	58,60,70,87,226,811,2316,6708,6711,7094,7184,7791,9948,10097,10487,11151,29780	ACTA1,ACTB,ACTC1,ACTN1,ALDOA,CALR,FLNA,SPTA1,SPTBN1,TLN1,HSP90B1,ZYX,WDR1,ACTR2,CAP1,CORO1A,PARVB	17/620			2_Member	GO Biological Processes	GO:0034109	homotypic cell-cell adhesion	-4.6763	-2.37139	60,2923,3690,83706	ACTB,PDIA3,ITGB3,FERMT3	4/65			3_Member	GO Biological Processes	GO:0061844	antimicrobial humoral immune response mediated by antimicrobial peptide	-4.96092	-2.37247	3960,8349,8970,54145,85236	LGALS4,H2BC21,H2BC11,H2BC12L,H2BC12	5/127
2_Member	GO Biological Processes	GO:0007015	actin filament organization	-10.2113	-6.88817	58,70,87,226,2316,6708,7184,7791,9948,10097,10487,11151	ACTA1,ACTC1,ACTN1,ALDOA,FLNA,SPTA1,HSP90B1,ZYX,WDR1,ACTR2,CAP1,CORO1A	12/281			2_Member	GO Biological Processes	GO:0001775	cell activation	-4.6671	-2.3681	60,567,2147,2811,2923,3105,3690,5795,7001,83706	ACTB,B2M,F2,GP1BA,PDIA3,HLA-A,ITGB3,PTPRJ,PRDX2,FERMT3	10/776			3_Member	GO Biological Processes	GO:0042742	defense response to bacterium	-4.88054	-2.31437	3495,3503,3960,8349,8970,54145,85236	IGHD,IGHG4,LGALS4,H2BC21,H2BC11,H2BC12L,H2BC12	7/342
2_Member	GO Biological Processes	GO:0097435	supramolecular fiber organization	-8.79752	-5.70847	58,70,87,226,2316,6708,7094,7184,7791,7846,9948,10097,10487,11151	ACTA1,ACTC1,ACTN1,ALDOA,FLNA,SPTA1,TLN1,HSP90B1,ZYX,TUBA1A,WDR1,ACTR2,CAP1,CORO1A	14/560			2_Member	GO Biological Processes	GO:0098609	cell-cell adhesion	-3.35927	-1.32458	60,999,2923,3690,7148,83706,116844	ACTB,CDH1,PDIA3,ITGB3,TNXB,FERMT3,LRG1	7/551			3_Member	GO Biological Processes	GO:0009617	response to bacterium	-4.32093	-1.8429	717,1291,3495,3503,3960,8349,8970,54145,85236	C2,COL6A1,IGHD,IGHG4,LGALS4,H2BC21,H2BC11,H2BC12L,H2BC12	9/744
3_Summary	GO Biological Processes	GO:0051604	protein maturation	-11.7205	-8.25125	811,1675,2155,2316,2811,2814,2923,3309,3310,3311,3690,4669,5340,5646,5648,7184,8547	CALR,CFD,F7,FLNA,GP1BA,GP5,PDIA3,HSPA5,HSPA6,HSPA7,ITGB3,NAGLU,PLG,PRSS3,MASP1,HSP90B1,FCN3	17/-			2_Member	GO Biological Processes	GO:0007160	cell-matrix adhesion	-2.31493	-0.458449	3690,7148,83706	ITGB3,TNXB,FERMT3	3/137			3_Member	GO Biological Processes	GO:0050830	defense response to Gram-positive bacterium	-3.6184	-1.26308	8349,8970,54145,85236	H2BC21,H2BC11,H2BC12L,H2BC12	4/132
3_Member	GO Biological Processes	GO:0051604	protein maturation	-11.7205	-8.25125	811,1675,2155,2316,2811,2814,2923,3309,3310,3311,3690,4669,5340,5646,5648,7184,8547	CALR,CFD,F7,FLNA,GP1BA,GP5,PDIA3,HSPA5,HSPA6,HSPA7,ITGB3,NAGLU,PLG,PRSS3,MASP1,HSP90B1,FCN3	17/580			2_Member	GO Biological Processes	GO:0031589	cell-substrate adhesion	-1.95777	-0.171555	3690,7148,83706	ITGB3,TNXB,FERMT3	3/185			4_Summary	GO Biological Processes	GO:0034368	protein-lipid complex remodeling	-7.65788	-4.48964	183,335,1071,7941,55937,1066,346,255738,9562,197,683	AGT,APOA1,CETP,PLA2G7,APOM,CES1,APOC4,PCSK9,MINPP1,AHSG,BST1	11/-
4_Summary	GO Biological Processes	GO:0090131	mesenchyme migration	-9.39771	-6.22947	58,59,70,72,11151,87,4669,9948,811,1293,5340,7791,226,2775,2316,4313,55036	ACTA1,ACTA2,ACTC1,ACTG2,CORO1A,ACTN1,NAGLU,WDR1,CALR,COL6A3,PLG,ZYX,ALDOA,GNAO1,FLNA,MMP2,CCDC40	17/-			3_Summary	GO Biological Processes	GO:0006334	nucleosome assembly	-10.7412	-7.41807	3018,8340,8341,8342,8345,8348,8349,8970,255626,60	H2BC3,H2BC13,H2BC15,H2BC14,H2BC9,H2BC17,H2BC21,H2BC11,H2BC1,ACTB	10/-			4_Member	GO Biological Processes	GO:0034368	protein-lipid complex remodeling	-7.65788	-4.48964	183,335,1071,7941,55937	AGT,APOA1,CETP,PLA2G7,APOM	5/37
4_Member	GO Biological Processes	GO:0090131	mesenchyme migration	-9.39771	-6.22947	58,59,70,72	ACTA1,ACTA2,ACTC1,ACTG2	4/5			3_Member	GO Biological Processes	GO:0006334	nucleosome assembly	-10.7412	-7.41807	3018,8340,8341,8342,8345,8348,8349,8970,255626	H2BC3,H2BC13,H2BC15,H2BC14,H2BC9,H2BC17,H2BC21,H2BC11,H2BC1	9/120			4_Member	GO Biological Processes	GO:0034369	plasma lipoprotein particle remodeling	-7.65788	-4.48964	183,335,1071,7941,55937	AGT,APOA1,CETP,PLA2G7,APOM	5/37
4_Member	GO Biological Processes	GO:0090130	tissue migration	-6.68783	-3.86202	58,59,70,72,11151	ACTA1,ACTA2,ACTC1,ACTG2,CORO1A	5/43			3_Member	GO Biological Processes	GO:0034728	nucleosome organization	-10.1363	-6.92233	3018,8340,8341,8342,8345,8348,8349,8970,255626	H2BC3,H2BC13,H2BC15,H2BC14,H2BC9,H2BC17,H2BC21,H2BC11,H2BC1	9/140			4_Member	GO Biological Processes	GO:0034367	protein-containing complex remodeling	-7.53855	-4.41171	183,335,1071,7941,55937	AGT,APOA1,CETP,PLA2G7,APOM	5/39
4_Member	GO Biological Processes	GO:0072132	mesenchyme morphogenesis	-4.58321	-2.13098	58,59,70,72	ACTA1,ACTA2,ACTC1,ACTG2	4/56			3_Member	GO Biological Processes	GO:0065004	protein-DNA complex assembly	-8.19502	-5.34901	3018,8340,8341,8342,8345,8348,8349,8970,255626	H2BC3,H2BC13,H2BC15,H2BC14,H2BC9,H2BC17,H2BC21,H2BC11,H2BC1	9/232			4_Member	GO Biological Processes	GO:0043691	reverse cholesterol transport	-7.23829	-4.184	335,1066,1071,55937	APOA1,CES1,CETP,APOM	4/17
4_Member	GO Biological Processes	GO:0055001	muscle cell development	-3.68584	-1.54291	58,70,87,4669,9948	ACTA1,ACTC1,ACTN1,NAGLU,WDR1	5/176			3_Member	GO Biological Processes	GO:0071824	protein-DNA complex organization	-7.88345	-5.11316	3018,8340,8341,8342,8345,8348,8349,8970,255626	H2BC3,H2BC13,H2BC15,H2BC14,H2BC9,H2BC17,H2BC21,H2BC11,H2BC1	9/252			4_Member	GO Biological Processes	GO:0071827	plasma lipoprotein particle organization	-6.89395	-3.92984	183,335,1071,7941,55937	AGT,APOA1,CETP,PLA2G7,APOM	5/52
4_Member	GO Biological Processes	GO:0061061	muscle structure development	-3.59859	-1.47175	58,70,87,811,1293,4669,5340,9948	ACTA1,ACTC1,ACTN1,CALR,COL6A3,NAGLU,PLG,WDR1	8/542			3_Member	GO Biological Processes	GO:0006338	chromatin remodeling	-5.05236	-2.71663	60,3018,8340,8341,8342,8345,8348,8349,8970,255626	ACTB,H2BC3,H2BC13,H2BC15,H2BC14,H2BC9,H2BC17,H2BC21,H2BC11,H2BC1	10/700			4_Member	GO Biological Processes	GO:0071825	protein-lipid complex organization	-6.76963	-3.88015	183,335,1071,7941,55937	AGT,APOA1,CETP,PLA2G7,APOM	5/55
4_Member	GO Biological Processes	GO:0042692	muscle cell differentiation	-3.51513	-1.41136	58,70,87,811,4669,9948	ACTA1,ACTC1,ACTN1,CALR,NAGLU,WDR1	6/298			4_Summary	GO Biological Processes	GO:0019731	antibacterial humoral response	-9.25079	-6.23212	567,3105,7018,8349,8970,54145,85236,2147,999,7001,116844	B2M,HLA-A,TF,H2BC21,H2BC11,H2BC12L,H2BC12,F2,CDH1,PRDX2,LRG1	11/-			4_Member	GO Biological Processes	GO:0097006	regulation of plasma lipoprotein particle levels	-6.23964	-3.44073	183,335,1071,7941,55937	AGT,APOA1,CETP,PLA2G7,APOM	5/70
4_Member	GO Biological Processes	GO:0031032	actomyosin structure organization	-3.28444	-1.27154	58,70,7791,9948	ACTA1,ACTC1,ZYX,WDR1	4/121			4_Member	GO Biological Processes	GO:0019731	antibacterial humoral response	-9.25079	-6.23212	567,3105,7018,8349,8970,54145,85236	B2M,HLA-A,TF,H2BC21,H2BC11,H2BC12L,H2BC12	7/72			4_Member	GO Biological Processes	GO:0055088	lipid homeostasis	-5.2573	-2.58185	335,346,1066,1071,55937,255738	APOA1,APOC4,CES1,CETP,APOM,PCSK9	6/194
4_Member	GO Biological Processes	GO:0051146	striated muscle cell differentiation	-3.1294	-1.1691	58,70,811,4669,9948	ACTA1,ACTC1,CALR,NAGLU,WDR1	5/233			4_Member	GO Biological Processes	GO:0019730	antimicrobial humoral response	-7.92521	-5.13718	567,2147,3105,7018,8349,8970,54145,85236	B2M,F2,HLA-A,TF,H2BC21,H2BC11,H2BC12L,H2BC12	8/173			4_Member	GO Biological Processes	GO:0042632	cholesterol homeostasis	-5.22708	-2.58185	335,1066,1071,55937,255738	APOA1,CES1,CETP,APOM,PCSK9	5/112
4_Member	GO Biological Processes	GO:0006936	muscle contraction	-3.03973	-1.10702	58,59,70,226,2775	ACTA1,ACTA2,ACTC1,ALDOA,GNAO1	5/244			4_Member	GO Biological Processes	GO:0002227	innate immune response in mucosa	-6.44713	-3.89168	8349,8970,54145,85236	H2BC21,H2BC11,H2BC12L,H2BC12	4/24			4_Member	GO Biological Processes	GO:0055092	sterol homeostasis	-5.20819	-2.58185	335,1066,1071,55937,255738	APOA1,CES1,CETP,APOM,PCSK9	5/113
4_Member	GO Biological Processes	GO:0055002	striated muscle cell development	-2.96851	-1.05313	58,70,4669,9948	ACTA1,ACTC1,NAGLU,WDR1	4/147			4_Member	GO Biological Processes	GO:0061844	antimicrobial humoral immune response mediated by antimicrobial peptide	-6.11118	-3.5662	567,2147,8349,8970,54145,85236	B2M,F2,H2BC21,H2BC11,H2BC12L,H2BC12	6/127			4_Member	GO Biological Processes	GO:0034374	low-density lipoprotein particle remodeling	-5.20524	-2.58185	183,1071,7941	AGT,CETP,PLA2G7	3/16
4_Member	GO Biological Processes	GO:0030239	myofibril assembly	-2.92671	-1.03264	58,70,9948	ACTA1,ACTC1,WDR1	3/68			4_Member	GO Biological Processes	GO:0050830	defense response to Gram-positive bacterium	-6.01281	-3.47805	567,3105,8349,8970,54145,85236	B2M,HLA-A,H2BC21,H2BC11,H2BC12L,H2BC12	6/132			4_Member	GO Biological Processes	GO:0034375	high-density lipoprotein particle remodeling	-4.83313	-2.27768	335,1071,55937	APOA1,CETP,APOM	3/21
4_Member	GO Biological Processes	GO:0003012	muscle system process	-2.62672	-0.808731	58,59,70,226,2775	ACTA1,ACTA2,ACTC1,ALDOA,GNAO1	5/303			4_Member	GO Biological Processes	GO:0002385	mucosal immune response	-5.81537	-3.31923	8349,8970,54145,85236	H2BC21,H2BC11,H2BC12L,H2BC12	4/34			4_Member	GO Biological Processes	GO:0030301	cholesterol transport	-4.71691	-2.17192	335,1066,1071,55937	APOA1,CES1,CETP,APOM	4/69
4_Member	GO Biological Processes	GO:0055007	cardiac muscle cell differentiation	-2.43624	-0.650023	70,811,4669	ACTC1,CALR,NAGLU	3/101			4_Member	GO Biological Processes	GO:0042742	defense response to bacterium	-5.66673	-3.193	567,2147,3105,7018,8349,8970,54145,85236	B2M,F2,HLA-A,TF,H2BC21,H2BC11,H2BC12L,H2BC12	8/342			4_Member	GO Biological Processes	GO:0032368	regulation of lipid transport	-4.54337	-2.02835	183,335,1066,1071,255738	AGT,APOA1,CES1,CETP,PCSK9	5/155
4_Member	GO Biological Processes	GO:0010927	cellular component assembly involved in morphogenesis	-2.14109	-0.413766	58,70,9948	ACTA1,ACTC1,WDR1	3/129			4_Member	GO Biological Processes	GO:0009617	response to bacterium	-5.66226	-3.193	567,999,2147,3105,7001,7018,8349,8970,54145,85236,116844	B2M,CDH1,F2,HLA-A,PRDX2,TF,H2BC21,H2BC11,H2BC12L,H2BC12,LRG1	11/744			4_Member	GO Biological Processes	GO:0032371	regulation of sterol transport	-4.48431	-1.98818	335,1066,1071,255738	APOA1,CES1,CETP,PCSK9	4/79
4_Member	GO Biological Processes	GO:0032989	cellular anatomical entity morphogenesis	-2.14109	-0.413766	58,70,9948	ACTA1,ACTC1,WDR1	3/129			4_Member	GO Biological Processes	GO:0002251	organ or tissue specific immune response	-5.61678	-3.17282	8349,8970,54145,85236	H2BC21,H2BC11,H2BC12L,H2BC12	4/38			4_Member	GO Biological Processes	GO:0032374	regulation of cholesterol transport	-4.48431	-1.98818	335,1066,1071,255738	APOA1,CES1,CETP,PCSK9	4/79
4_Member	GO Biological Processes	GO:0035051	cardiocyte differentiation	-2.12278	-0.400149	70,811,4669	ACTC1,CALR,NAGLU	3/131			4_Member	GO Biological Processes	GO:0050829	defense response to Gram-negative bacterium	-3.82837	-1.70153	567,2147,8970,85236	B2M,F2,H2BC11,H2BC12	4/107			4_Member	GO Biological Processes	GO:0015918	sterol transport	-4.44153	-1.95454	335,1066,1071,55937	APOA1,CES1,CETP,APOM	4/81
4_Member	GO Biological Processes	GO:0060485	mesenchyme development	-2.09426	-0.387389	58,59,70,72	ACTA1,ACTA2,ACTC1,ACTG2	4/258			5_Summary	GO Biological Processes	GO:0048002	antigen processing and presentation of peptide antigen	-7.69662	-4.94336	567,1509,2923,3105,3107,3136,60,2147,2811,5795,6708,7001,7037,7057,2219,10584,5648,3690,5034,999,83706	B2M,CTSD,PDIA3,HLA-A,HLA-C,HLA-H,ACTB,F2,GP1BA,PTPRJ,SPTA1,PRDX2,TFRC,THBS1,FCN1,COLEC10,MASP1,ITGB3,P4HB,CDH1,FERMT3	21/-			4_Member	GO Biological Processes	GO:0090205	positive regulation of cholesterol metabolic process	-4.31136	-1.84209	183,335,1066	AGT,APOA1,CES1	3/31
4_Member	GO Biological Processes	GO:0007517	muscle organ development	-1.73569	-0.101484	58,70,1293,4669	ACTA1,ACTC1,COL6A3,NAGLU	4/330			5_Member	GO Biological Processes	GO:0048002	antigen processing and presentation of peptide antigen	-7.69662	-4.94336	567,1509,2923,3105,3107,3136	B2M,CTSD,PDIA3,HLA-A,HLA-C,HLA-H	6/69			4_Member	GO Biological Processes	GO:1905952	regulation of lipid localization	-4.19979	-1.75584	183,335,1066,1071,255738	AGT,APOA1,CES1,CETP,PCSK9	5/183
4_Member	GO Biological Processes	GO:0014706	striated muscle tissue development	-1.67698	-0.0503307	58,70,811,4669	ACTA1,ACTC1,CALR,NAGLU	4/344			5_Member	GO Biological Processes	GO:0002474	antigen processing and presentation of peptide antigen via MHC class I	-7.47386	-4.75279	567,2923,3105,3107,3136	B2M,PDIA3,HLA-A,HLA-C,HLA-H	5/37			4_Member	GO Biological Processes	GO:0032373	positive regulation of sterol transport	-4.11394	-1.68607	335,1066,1071	APOA1,CES1,CETP	3/36
4_Member	GO Biological Processes	GO:0048738	cardiac muscle tissue development	-1.62172	-0.00615974	70,811,4669	ACTC1,CALR,NAGLU	3/202			5_Member	GO Biological Processes	GO:0002428	antigen processing and presentation of peptide antigen via MHC class Ib	-7.2069	-4.51579	567,3105,3107,3136	B2M,HLA-A,HLA-C,HLA-H	4/16			4_Member	GO Biological Processes	GO:0032376	positive regulation of cholesterol transport	-4.11394	-1.68607	335,1066,1071	APOA1,CES1,CETP	3/36
4_Member	GO Biological Processes	GO:0060537	muscle tissue development	-1.59427	0	58,70,811,4669	ACTA1,ACTC1,CALR,NAGLU	4/365			5_Member	GO Biological Processes	GO:0019882	antigen processing and presentation	-6.624	-4.02397	567,1509,2923,3105,3107,3136	B2M,CTSD,PDIA3,HLA-A,HLA-C,HLA-H	6/104			4_Member	GO Biological Processes	GO:0045940	positive regulation of steroid metabolic process	-3.85129	-1.45391	183,335,1066	AGT,APOA1,CES1	3/44
4_Member	GO Biological Processes	GO:0140694	membraneless organelle assembly	-1.56801	0	58,70,2316,9948	ACTA1,ACTC1,FLNA,WDR1	4/372			5_Member	GO Biological Processes	GO:0019885	antigen processing and presentation of endogenous peptide antigen via MHC class I	-6.60766	-4.01921	567,3105,3107,3136	B2M,HLA-A,HLA-C,HLA-H	4/22			4_Member	GO Biological Processes	GO:0008203	cholesterol metabolic process	-3.77706	-1.38698	335,1066,1071,255738	APOA1,CES1,CETP,PCSK9	4/120
4_Member	GO Biological Processes	GO:0007507	heart development	-1.47059	0	70,811,4313,4669,55036	ACTC1,CALR,MMP2,NAGLU,CCDC40	5/588			5_Member	GO Biological Processes	GO:0002475	antigen processing and presentation via MHC class Ib	-6.5255	-3.94833	567,3105,3107,3136	B2M,HLA-A,HLA-C,HLA-H	4/23			4_Member	GO Biological Processes	GO:0070328	triglyceride homeostasis	-3.76552	-1.38262	335,346,1071	APOA1,APOC4,CETP	3/47
4_Member	GO Biological Processes	GO:0003007	heart morphogenesis	-1.30532	0	70,4669,55036	ACTC1,NAGLU,CCDC40	3/270			5_Member	GO Biological Processes	GO:0002483	antigen processing and presentation of endogenous peptide antigen	-6.44713	-3.89168	567,3105,3107,3136	B2M,HLA-A,HLA-C,HLA-H	4/24			4_Member	GO Biological Processes	GO:0055090	acylglycerol homeostasis	-3.7382	-1.36236	335,346,1071	APOA1,APOC4,CETP	3/48
5_Summary	GO Biological Processes	GO:0030335	positive regulation of cell migration	-8.3608	-5.30651	59,183,811,2155,2316,2771,3309,3674,3690,4313,5340,6678,11151,83706,79812,2770,10890,3916,2782	ACTA2,AGT,CALR,F7,FLNA,GNAI2,HSPA5,ITGA2B,ITGB3,MMP2,PLG,SPARC,CORO1A,FERMT3,MMRN2,GNAI1,RAB10,LAMP1,GNB1	19/-			5_Member	GO Biological Processes	GO:0019883	antigen processing and presentation of endogenous antigen	-5.98139	-3.45661	567,3105,3107,3136	B2M,HLA-A,HLA-C,HLA-H	4/31			4_Member	GO Biological Processes	GO:0016125	sterol metabolic process	-3.6184	-1.26308	335,1066,1071,255738	APOA1,CES1,CETP,PCSK9	4/132
5_Member	GO Biological Processes	GO:0030335	positive regulation of cell migration	-8.3608	-5.30651	59,183,811,2155,2316,2771,3309,3674,3690,4313,5340,6678,11151,83706	ACTA2,AGT,CALR,F7,FLNA,GNAI2,HSPA5,ITGA2B,ITGB3,MMP2,PLG,SPARC,CORO1A,FERMT3	14/606			5_Member	GO Biological Processes	GO:0002397	MHC class I protein complex assembly	-5.91438	-3.4089	567,2923,3105	B2M,PDIA3,HLA-A	3/9			4_Member	GO Biological Processes	GO:1902652	secondary alcohol metabolic process	-3.6184	-1.26308	335,1066,1071,255738	APOA1,CES1,CETP,PCSK9	4/132
5_Member	GO Biological Processes	GO:2000147	positive regulation of cell motility	-8.11291	-5.12077	59,183,811,2155,2316,2771,3309,3674,3690,4313,5340,6678,11151,83706	ACTA2,AGT,CALR,F7,FLNA,GNAI2,HSPA5,ITGA2B,ITGB3,MMP2,PLG,SPARC,CORO1A,FERMT3	14/634			5_Member	GO Biological Processes	GO:0002502	peptide antigen assembly with MHC class I protein complex	-5.91438	-3.4089	567,2923,3105	B2M,PDIA3,HLA-A	3/9			4_Member	GO Biological Processes	GO:0010874	regulation of cholesterol efflux	-3.51625	-1.17409	335,1066,1071	APOA1,CES1,CETP	3/57
5_Member	GO Biological Processes	GO:0040017	positive regulation of locomotion	-7.9684	-5.00429	59,183,811,2155,2316,2771,3309,3674,3690,4313,5340,6678,11151,83706	ACTA2,AGT,CALR,F7,FLNA,GNAI2,HSPA5,ITGA2B,ITGB3,MMP2,PLG,SPARC,CORO1A,FERMT3	14/651			5_Member	GO Biological Processes	GO:0001916	positive regulation of T cell mediated cytotoxicity	-5.61678	-3.17282	567,3105,3107,3136	B2M,HLA-A,HLA-C,HLA-H	4/38			4_Member	GO Biological Processes	GO:0090181	regulation of cholesterol metabolic process	-3.47194	-1.13621	183,335,1066	AGT,APOA1,CES1	3/59
5_Member	GO Biological Processes	GO:0010595	positive regulation of endothelial cell migration	-4.21168	-1.89118	183,811,3690,5340,6678	AGT,CALR,ITGB3,PLG,SPARC	5/136			5_Member	GO Biological Processes	GO:0002486	antigen processing and presentation of endogenous peptide antigen via MHC class I via ER pathway, TAP-independent	-5.28143	-2.89135	3105,3107,3136	HLA-A,HLA-C,HLA-H	3/14			4_Member	GO Biological Processes	GO:0046470	phosphatidylcholine metabolic process	-3.23538	-0.924482	335,1071,7941	APOA1,CETP,PLA2G7	3/71
5_Member	GO Biological Processes	GO:0010594	regulation of endothelial cell migration	-4.03339	-1.77364	183,811,3690,5340,6678,79812	AGT,CALR,ITGB3,PLG,SPARC,MMRN2	6/239			5_Member	GO Biological Processes	GO:0050865	regulation of cell activation	-5.25234	-2.86944	60,567,2147,2811,3105,5795,6708,7001,7037,7057	ACTB,B2M,F2,GP1BA,HLA-A,PTPRJ,SPTA1,PRDX2,TFRC,THBS1	10/664			4_Member	GO Biological Processes	GO:0015850	organic hydroxy compound transport	-3.15553	-0.862363	335,1066,1071,55937	APOA1,CES1,CETP,APOM	4/175
5_Member	GO Biological Processes	GO:0043434	response to peptide hormone	-2.10634	-0.391428	183,2155,2770,3690,10890	AGT,F7,GNAI1,ITGB3,RAB10	5/403			5_Member	GO Biological Processes	GO:0002699	positive regulation of immune effector process	-5.24285	-2.86701	567,2219,3105,3107,3136,7037,10584	B2M,FCN1,HLA-A,HLA-C,HLA-H,TFRC,COLEC10	7/276			4_Member	GO Biological Processes	GO:0006066	alcohol metabolic process	-3.08648	-0.804742	335,1066,1071,9562,255738	APOA1,CES1,CETP,MINPP1,PCSK9	5/319
5_Member	GO Biological Processes	GO:0001936	regulation of endothelial cell proliferation	-1.74583	-0.110354	3690,6678,79812	ITGB3,SPARC,MMRN2	3/181			5_Member	GO Biological Processes	GO:0001914	regulation of T cell mediated cytotoxicity	-5.20397	-2.84192	567,3105,3107,3136	B2M,HLA-A,HLA-C,HLA-H	4/48			4_Member	GO Biological Processes	GO:0032370	positive regulation of lipid transport	-3.00771	-0.742568	335,1066,1071	APOA1,CES1,CETP	3/85
5_Member	GO Biological Processes	GO:0044403	biological process involved in symbiotic interaction	-1.63288	-0.0115677	3690,3916,5340	ITGB3,LAMP1,PLG	3/200			5_Member	GO Biological Processes	GO:0002476	antigen processing and presentation of endogenous peptide antigen via MHC class Ib	-5.1853	-2.83661	3105,3107,3136	HLA-A,HLA-C,HLA-H	3/15			4_Member	GO Biological Processes	GO:0006869	lipid transport	-2.88567	-0.62592	335,346,1066,1071,55937	APOA1,APOC4,CES1,CETP,APOM	5/354
5_Member	GO Biological Processes	GO:0032870	cellular response to hormone stimulus	-1.54285	0	183,811,2782,3690,10890	AGT,CALR,GNB1,ITGB3,RAB10	5/562			5_Member	GO Biological Processes	GO:0002484	antigen processing and presentation of endogenous peptide antigen via MHC class I via ER pathway	-5.1853	-2.83661	3105,3107,3136	HLA-A,HLA-C,HLA-H	3/15			4_Member	GO Biological Processes	GO:0010876	lipid localization	-2.88027	-0.625848	335,346,1066,1071,55937	APOA1,APOC4,CES1,CETP,APOM	5/355
6_Summary	GO Biological Processes	GO:0034975	protein folding in endoplasmic reticulum	-7.58424	-4.64645	811,2923,3309,7184,3310,3311,226,1356,2784,3916,5340,7531,9562,4669,999,7846,183	CALR,PDIA3,HSPA5,HSP90B1,HSPA6,HSPA7,ALDOA,CP,GNB3,LAMP1,PLG,YWHAE,MINPP1,NAGLU,CDH1,TUBA1A,AGT	17/-			5_Member	GO Biological Processes	GO:0050867	positive regulation of cell activation	-5.15907	-2.81691	60,567,2811,3105,5795,6708,7037,7057	ACTB,B2M,GP1BA,HLA-A,PTPRJ,SPTA1,TFRC,THBS1	8/401			4_Member	GO Biological Processes	GO:1905954	positive regulation of lipid localization	-2.75543	-0.511478	335,1066,1071	APOA1,CES1,CETP	3/104
6_Member	GO Biological Processes	GO:0034975	protein folding in endoplasmic reticulum	-7.58424	-4.64645	811,2923,3309,7184	CALR,PDIA3,HSPA5,HSP90B1	4/11			5_Member	GO Biological Processes	GO:0002697	regulation of immune effector process	-5.00566	-2.67627	567,2219,3105,3107,3136,5648,7037,10584	B2M,FCN1,HLA-A,HLA-C,HLA-H,MASP1,TFRC,COLEC10	8/421			4_Member	GO Biological Processes	GO:0019218	regulation of steroid metabolic process	-2.56837	-0.354382	183,335,1066	AGT,APOA1,CES1	3/121
6_Member	GO Biological Processes	GO:0006457	protein folding	-4.18833	-1.88933	811,2923,3309,3310,3311,7184	CALR,PDIA3,HSPA5,HSPA6,HSPA7,HSP90B1	6/224			5_Member	GO Biological Processes	GO:0002824	positive regulation of adaptive immune response based on somatic recombination of immune receptors built from immunoglobulin superfamily domains	-4.70234	-2.39144	567,3105,3107,3136,7037	B2M,HLA-A,HLA-C,HLA-H,TFRC	5/132			4_Member	GO Biological Processes	GO:0008202	steroid metabolic process	-2.53176	-0.322568	335,1066,1071,255738	APOA1,CES1,CETP,PCSK9	4/259
6_Member	GO Biological Processes	GO:0019725	cellular homeostasis	-3.50013	-1.40009	226,811,1356,2784,3916,5340,7184,7531,9562	ALDOA,CALR,CP,GNB3,LAMP1,PLG,HSP90B1,YWHAE,MINPP1	9/710			5_Member	GO Biological Processes	GO:0002708	positive regulation of lymphocyte mediated immunity	-4.62456	-2.33139	567,3105,3107,3136,7037	B2M,HLA-A,HLA-C,HLA-H,TFRC	5/137			4_Member	GO Biological Processes	GO:0050727	regulation of inflammatory response	-2.39444	-0.217431	183,197,335,683,7941	AGT,AHSG,APOA1,BST1,PLA2G7	5/460
6_Member	GO Biological Processes	GO:0055080	monoatomic cation homeostasis	-2.99774	-1.07502	811,1356,3916,4669,7184,7531,9562	CALR,CP,LAMP1,NAGLU,HSP90B1,YWHAE,MINPP1	7/515			5_Member	GO Biological Processes	GO:0002821	positive regulation of adaptive immune response	-4.60937	-2.32195	567,3105,3107,3136,7037	B2M,HLA-A,HLA-C,HLA-H,TFRC	5/138			4_Member	GO Biological Processes	GO:0045834	positive regulation of lipid metabolic process	-2.34771	-0.175109	183,335,1066	AGT,APOA1,CES1	3/145
6_Member	GO Biological Processes	GO:0050801	monoatomic ion homeostasis	-2.94479	-1.04138	811,1356,3916,4669,7184,7531,9562	CALR,CP,LAMP1,NAGLU,HSP90B1,YWHAE,MINPP1	7/526			5_Member	GO Biological Processes	GO:0001912	positive regulation of leukocyte mediated cytotoxicity	-4.54867	-2.28433	567,3105,3107,3136	B2M,HLA-A,HLA-C,HLA-H	4/70			4_Member	GO Biological Processes	GO:0062013	positive regulation of small molecule metabolic process	-2.17079	-0.0399823	183,335,1066	AGT,APOA1,CES1	3/168
6_Member	GO Biological Processes	GO:0051651	maintenance of location in cell	-2.77104	-0.920871	811,3309,7184	CALR,HSPA5,HSP90B1	3/77			5_Member	GO Biological Processes	GO:0002396	MHC protein complex assembly	-4.54408	-2.28433	567,2923,3105	B2M,PDIA3,HLA-A	3/24			4_Member	GO Biological Processes	GO:0046486	glycerolipid metabolic process	-2.05199	0	335,1071,7941,255738	APOA1,CETP,PLA2G7,PCSK9	4/355
6_Member	GO Biological Processes	GO:0030003	intracellular monoatomic cation homeostasis	-2.67632	-0.840528	811,1356,3916,7184,7531,9562	CALR,CP,LAMP1,HSP90B1,YWHAE,MINPP1	6/433			5_Member	GO Biological Processes	GO:0002501	peptide antigen assembly with MHC protein complex	-4.54408	-2.28433	567,2923,3105	B2M,PDIA3,HLA-A	3/24			4_Member	GO Biological Processes	GO:0006644	phospholipid metabolic process	-2.03126	0	335,1071,7941,255738	APOA1,CETP,PLA2G7,PCSK9	4/360
6_Member	GO Biological Processes	GO:0006873	intracellular monoatomic ion homeostasis	-2.63183	-0.811903	811,1356,3916,7184,7531,9562	CALR,CP,LAMP1,HSP90B1,YWHAE,MINPP1	6/442			5_Member	GO Biological Processes	GO:0031343	positive regulation of cell killing	-4.47663	-2.23268	567,3105,3107,3136	B2M,HLA-A,HLA-C,HLA-H	4/73			4_Member	GO Biological Processes	GO:0006650	glycerophospholipid metabolic process	-1.56058	0	335,1071,7941	APOA1,CETP,PLA2G7	3/285
6_Member	GO Biological Processes	GO:0051235	maintenance of location	-2.60536	-0.791235	811,3309,7184	CALR,HSPA5,HSP90B1	3/88			5_Member	GO Biological Processes	GO:0002711	positive regulation of T cell mediated immunity	-4.45331	-2.21449	567,3105,3107,3136	B2M,HLA-A,HLA-C,HLA-H	4/74			4_Member	GO Biological Processes	GO:0019216	regulation of lipid metabolic process	-1.31296	0	183,335,1066	AGT,APOA1,CES1	3/358
6_Member	GO Biological Processes	GO:0071248	cellular response to metal ion	-2.59496	-0.782753	811,999,7184,7846	CALR,CDH1,HSP90B1,TUBA1A	4/186			5_Member	GO Biological Processes	GO:0045785	positive regulation of cell adhesion	-4.39262	-2.17863	60,567,3105,3690,5034,5795,6708,7037	ACTB,B2M,HLA-A,ITGB3,P4HB,PTPRJ,SPTA1,TFRC	8/513			4_Member	GO Biological Processes	GO:0062012	regulation of small molecule metabolic process	-1.30412	0	183,335,1066	AGT,APOA1,CES1	3/361
6_Member	GO Biological Processes	GO:0036503	ERAD pathway	-2.47308	-0.68506	811,3309,7184	CALR,HSPA5,HSP90B1	3/98			5_Member	GO Biological Processes	GO:0022407	regulation of cell-cell adhesion	-4.33367	-2.14316	60,567,999,3105,6708,7001,7037,83706	ACTB,B2M,CDH1,HLA-A,SPTA1,PRDX2,TFRC,FERMT3	8/523			5_Summary	GO Biological Processes	GO:0016485	protein processing	-6.40542	-3.55941	716,1369,2155,3250,7941,255626,255738,717,2335	C1S,CPN1,F7,HPR,PLA2G7,H2BC1,PCSK9,C2,FN1	9/-
6_Member	GO Biological Processes	GO:0010498	proteasomal protein catabolic process	-2.32397	-0.554364	183,811,3309,4669,7184,7531	AGT,CALR,HSPA5,NAGLU,HSP90B1,YWHAE	6/511			5_Member	GO Biological Processes	GO:0002705	positive regulation of leukocyte mediated immunity	-4.31508	-2.12911	567,3105,3107,3136,7037	B2M,HLA-A,HLA-C,HLA-H,TFRC	5/159			5_Member	GO Biological Processes	GO:0016485	protein processing	-6.40542	-3.55941	716,1369,2155,3250,7941,255626,255738	C1S,CPN1,F7,HPR,PLA2G7,H2BC1,PCSK9	7/201
6_Member	GO Biological Processes	GO:0034976	response to endoplasmic reticulum stress	-2.16558	-0.428711	811,2923,3309,7184	CALR,PDIA3,HSPA5,HSP90B1	4/246			5_Member	GO Biological Processes	GO:0001910	regulation of leukocyte mediated cytotoxicity	-3.92522	-1.78638	567,3105,3107,3136	B2M,HLA-A,HLA-C,HLA-H	4/101			5_Member	GO Biological Processes	GO:0051604	protein maturation	-5.17207	-2.57204	716,717,1369,2155,2335,3250,7941,255626,255738	C1S,C2,CPN1,F7,FN1,HPR,PLA2G7,H2BC1,PCSK9	9/580
6_Member	GO Biological Processes	GO:0055082	intracellular chemical homeostasis	-2.02324	-0.332132	811,1356,3916,7184,7531,9562	CALR,CP,LAMP1,HSP90B1,YWHAE,MINPP1	6/592			5_Member	GO Biological Processes	GO:0002478	antigen processing and presentation of exogenous peptide antigen	-3.83569	-1.70489	567,1509,3105	B2M,CTSD,HLA-A	3/41			5_Member	GO Biological Processes	GO:0031638	zymogen activation	-3.91195	-1.49959	716,3250,255626	C1S,HPR,H2BC1	3/42
6_Member	GO Biological Processes	GO:0098771	inorganic ion homeostasis	-1.92905	-0.259126	811,1356,4669,7184,7531	CALR,CP,NAGLU,HSP90B1,YWHAE	5/446			5_Member	GO Biological Processes	GO:0002709	regulation of T cell mediated immunity	-3.81279	-1.69764	567,3105,3107,3136	B2M,HLA-A,HLA-C,HLA-H	4/108			6_Summary	GO Biological Processes	GO:0042157	lipoprotein metabolic process	-4.64358	-2.10882	335,1509,55937,255738,197,717	APOA1,CTSD,APOM,PCSK9,AHSG,C2	6/-
6_Member	GO Biological Processes	GO:0010038	response to metal ion	-1.64475	-0.0205841	811,999,7184,7846	CALR,CDH1,HSP90B1,TUBA1A	4/352			5_Member	GO Biological Processes	GO:0002706	regulation of lymphocyte mediated immunity	-3.80533	-1.69675	567,3105,3107,3136,7037	B2M,HLA-A,HLA-C,HLA-H,TFRC	5/204			6_Member	GO Biological Processes	GO:0042157	lipoprotein metabolic process	-4.64358	-2.10882	335,1509,55937,255738	APOA1,CTSD,APOM,PCSK9	4/72
6_Member	GO Biological Processes	GO:0006874	intracellular calcium ion homeostasis	-1.63288	-0.0115677	811,7184,7531	CALR,HSP90B1,YWHAE	3/200			5_Member	GO Biological Processes	GO:0031341	regulation of cell killing	-3.75198	-1.64821	567,3105,3107,3136	B2M,HLA-A,HLA-C,HLA-H	4/112			6_Member	GO Biological Processes	GO:0045807	positive regulation of endocytosis	-3.25125	-0.934274	197,335,717,255738	AHSG,APOA1,C2,PCSK9	4/165
6_Member	GO Biological Processes	GO:0051603	proteolysis involved in protein catabolic process	-1.60815	-0.000471362	183,811,3309,4669,7184,7531	AGT,CALR,HSPA5,NAGLU,HSP90B1,YWHAE	6/734			5_Member	GO Biological Processes	GO:0002822	regulation of adaptive immune response based on somatic recombination of immune receptors built from immunoglobulin superfamily domains	-3.74677	-1.64672	567,3105,3107,3136,7037	B2M,HLA-A,HLA-C,HLA-H,TFRC	5/210			6_Member	GO Biological Processes	GO:0050766	positive regulation of phagocytosis	-3.10003	-0.812614	197,335,717	AHSG,APOA1,C2	3/79
6_Member	GO Biological Processes	GO:0055074	calcium ion homeostasis	-1.47793	0	811,7184,7531	CALR,HSP90B1,YWHAE	3/230			5_Member	GO Biological Processes	GO:0002819	regulation of adaptive immune response	-3.61698	-1.52793	567,3105,3107,3136,7037	B2M,HLA-A,HLA-C,HLA-H,TFRC	5/224			6_Member	GO Biological Processes	GO:0050764	regulation of phagocytosis	-2.70861	-0.479897	197,335,717	AHSG,APOA1,C2	3/108
7_Summary	GO Biological Processes	GO:0002252	immune effector process	-7.49225	-4.60277	727,1675,4035,5648,8547,9948,10584,11151,28423,28442,28458,28473,2923	C5,CFD,LRP1,MASP1,FCN3,WDR1,COLEC10,CORO1A,IGHV3-49,IGHV3-23,IGHV1-69-2,IGHV1-3,PDIA3	13/-			5_Member	GO Biological Processes	GO:0019884	antigen processing and presentation of exogenous antigen	-3.57815	-1.49983	567,1509,3105	B2M,CTSD,HLA-A	3/50			6_Member	GO Biological Processes	GO:0030100	regulation of endocytosis	-2.21686	-0.0698134	197,335,717,255738	AHSG,APOA1,C2,PCSK9	4/318
7_Member	GO Biological Processes	GO:0002252	immune effector process	-7.49225	-4.60277	727,1675,4035,5648,8547,9948,10584,11151,28423,28442,28458,28473	C5,CFD,LRP1,MASP1,FCN3,WDR1,COLEC10,CORO1A,IGHV3-49,IGHV3-23,IGHV1-69-2,IGHV1-3	12/490			5_Member	GO Biological Processes	GO:0002696	positive regulation of leukocyte activation	-3.42882	-1.38444	60,567,3105,6708,7037,7057	ACTB,B2M,HLA-A,SPTA1,TFRC,THBS1	6/381			6_Member	GO Biological Processes	GO:0060627	regulation of vesicle-mediated transport	-1.40466	0	197,335,717,255738	AHSG,APOA1,C2,PCSK9	4/561
7_Member	GO Biological Processes	GO:0002443	leukocyte mediated immunity	-4.3703	-1.97292	727,9948,11151,28423,28442,28458,28473	C5,WDR1,CORO1A,IGHV3-49,IGHV3-23,IGHV1-69-2,IGHV1-3	7/306			5_Member	GO Biological Processes	GO:1903037	regulation of leukocyte cell-cell adhesion	-3.31154	-1.28003	60,567,3105,6708,7001,7037	ACTB,B2M,HLA-A,SPTA1,PRDX2,TFRC	6/401			7_Summary	GO Biological Processes	GO:0009636	response to toxic substance	-4.61278	-2.088	259,1066,1291,1356,5446,55937	AMBP,CES1,COL6A1,CP,PON3,APOM	6/-
7_Member	GO Biological Processes	GO:0002449	lymphocyte mediated immunity	-3.94555	-1.71226	727,11151,28423,28442,28458,28473	C5,CORO1A,IGHV3-49,IGHV3-23,IGHV1-69-2,IGHV1-3	6/248			5_Member	GO Biological Processes	GO:0050863	regulation of T cell activation	-3.29453	-1.26932	60,567,3105,6708,7001,7037	ACTB,B2M,HLA-A,SPTA1,PRDX2,TFRC	6/404			7_Member	GO Biological Processes	GO:0009636	response to toxic substance	-4.61278	-2.088	259,1066,1291,1356,5446,55937	AMBP,CES1,COL6A1,CP,PON3,APOM	6/252
7_Member	GO Biological Processes	GO:0016064	immunoglobulin mediated immune response	-3.8286	-1.65159	727,28423,28442,28458,28473	C5,IGHV3-49,IGHV3-23,IGHV1-69-2,IGHV1-3	5/164			5_Member	GO Biological Processes	GO:0002703	regulation of leukocyte mediated immunity	-3.29054	-1.26843	567,3105,3107,3136,7037	B2M,HLA-A,HLA-C,HLA-H,TFRC	5/264			7_Member	GO Biological Processes	GO:0098869	cellular oxidant detoxification	-3.02261	-0.752003	259,1356,55937	AMBP,CP,APOM	3/84
7_Member	GO Biological Processes	GO:0019724	B cell mediated immunity	-3.76776	-1.60385	727,28423,28442,28458,28473	C5,IGHV3-49,IGHV3-23,IGHV1-69-2,IGHV1-3	5/169			5_Member	GO Biological Processes	GO:0050870	positive regulation of T cell activation	-3.26831	-1.2493	60,567,3105,6708,7037	ACTB,B2M,HLA-A,SPTA1,TFRC	5/267			7_Member	GO Biological Processes	GO:1990748	cellular detoxification	-2.64175	-0.418002	259,1356,55937	AMBP,CP,APOM	3/114
7_Member	GO Biological Processes	GO:0002460	adaptive immune response based on somatic recombination of immune receptors built from immunoglobulin superfamily domains	-2.95454	-1.04638	727,28423,28442,28458,28473	C5,IGHV3-49,IGHV3-23,IGHV1-69-2,IGHV1-3	5/255			5_Member	GO Biological Processes	GO:0002694	regulation of leukocyte activation	-3.12801	-1.12709	60,567,3105,6708,7001,7037,7057	ACTB,B2M,HLA-A,SPTA1,PRDX2,TFRC,THBS1	7/603			7_Member	GO Biological Processes	GO:0097237	cellular response to toxic substance	-2.49943	-0.299681	259,1356,55937	AMBP,CP,APOM	3/128
7_Member	GO Biological Processes	GO:0002250	adaptive immune response	-1.80359	-0.160398	727,2923,28423,28442,28458,28473	C5,PDIA3,IGHV3-49,IGHV3-23,IGHV1-69-2,IGHV1-3	6/662			5_Member	GO Biological Processes	GO:1903039	positive regulation of leukocyte cell-cell adhesion	-3.11342	-1.11681	60,567,3105,6708,7037	ACTB,B2M,HLA-A,SPTA1,TFRC	5/289			7_Member	GO Biological Processes	GO:0098754	detoxification	-2.32295	-0.154717	259,1356,55937	AMBP,CP,APOM	3/148
8_Summary	GO Biological Processes	GO:0001867	complement activation, lectin pathway	-7.25047	-4.40445	727,5648,8547,10584,1675,683,3960,5646,2155,4669,5340,11151,3916	C5,MASP1,FCN3,COLEC10,CFD,BST1,LGALS4,PRSS3,F7,NAGLU,PLG,CORO1A,LAMP1	13/-			5_Member	GO Biological Processes	GO:0001909	leukocyte mediated cytotoxicity	-2.93265	-0.968538	567,2147,3105	B2M,F2,HLA-A	3/83			8_Summary	GO Biological Processes	GO:0090322	regulation of superoxide metabolic process	-4.26931	-1.80865	183,683,5446	AGT,BST1,PON3	3/-
8_Member	GO Biological Processes	GO:0001867	complement activation, lectin pathway	-7.25047	-4.40445	727,5648,8547,10584	C5,MASP1,FCN3,COLEC10	4/13			5_Member	GO Biological Processes	GO:0022409	positive regulation of cell-cell adhesion	-2.7839	-0.835779	60,567,3105,6708,7037	ACTB,B2M,HLA-A,SPTA1,TFRC	5/343			8_Member	GO Biological Processes	GO:0090322	regulation of superoxide metabolic process	-4.26931	-1.80865	183,683,5446	AGT,BST1,PON3	3/32
8_Member	GO Biological Processes	GO:0006956	complement activation	-6.10276	-3.36589	727,1675,5648,8547,10584	C5,CFD,MASP1,FCN3,COLEC10	5/56			5_Member	GO Biological Processes	GO:0051251	positive regulation of lymphocyte activation	-2.76737	-0.821856	60,567,3105,6708,7037	ACTB,B2M,HLA-A,SPTA1,TFRC	5/346			8_Member	GO Biological Processes	GO:2000377	regulation of reactive oxygen species metabolic process	-2.30675	-0.142836	183,683,5446	AGT,BST1,PON3	3/150
8_Member	GO Biological Processes	GO:0006959	humoral immune response	-5.64526	-2.95415	683,727,1675,3960,5646,5648,8547,10584	BST1,C5,CFD,LGALS4,PRSS3,MASP1,FCN3,COLEC10	8/279			5_Member	GO Biological Processes	GO:0051249	regulation of lymphocyte activation	-2.68146	-0.758736	60,567,3105,6708,7001,7037	ACTB,B2M,HLA-A,SPTA1,PRDX2,TFRC	6/532			9_Summary	GO Biological Processes	GO:0014850	response to muscle activity	-4.22863	-1.7764	183,1291,2335,6694,2155,255738,3485	AGT,COL6A1,FN1,SPP2,F7,PCSK9,IGFBP2	7/-
8_Member	GO Biological Processes	GO:0016485	protein processing	-5.55185	-2.87498	1675,2155,4669,5340,5646,5648,8547	CFD,F7,NAGLU,PLG,PRSS3,MASP1,FCN3	7/201			5_Member	GO Biological Processes	GO:0042102	positive regulation of T cell proliferation	-2.60515	-0.692192	3105,6708,7037	HLA-A,SPTA1,TFRC	3/108			9_Member	GO Biological Processes	GO:0014850	response to muscle activity	-4.22863	-1.7764	183,1291,2335	AGT,COL6A1,FN1	3/33
8_Member	GO Biological Processes	GO:0031638	zymogen activation	-5.08514	-2.52969	1675,5646,5648,8547	CFD,PRSS3,MASP1,FCN3	4/42			5_Member	GO Biological Processes	GO:0002702	positive regulation of production of molecular mediator of immune response	-2.23833	-0.400512	567,3105,7037	B2M,HLA-A,TFRC	3/146			9_Member	GO Biological Processes	GO:0014823	response to activity	-3.02261	-0.752003	183,1291,2335	AGT,COL6A1,FN1	3/84
8_Member	GO Biological Processes	GO:0006957	complement activation, alternative pathway	-4.82883	-2.34183	727,1675,5648	C5,CFD,MASP1	3/16			5_Member	GO Biological Processes	GO:0050671	positive regulation of lymphocyte proliferation	-2.18226	-0.356449	3105,6708,7037	HLA-A,SPTA1,TFRC	3/153			9_Member	GO Biological Processes	GO:0048771	tissue remodeling	-2.59925	-0.380404	183,1291,6694	AGT,COL6A1,SPP2	3/118
8_Member	GO Biological Processes	GO:0001906	cell killing	-2.48965	-0.694327	727,5648,8547,11151	C5,MASP1,FCN3,CORO1A	4/199			5_Member	GO Biological Processes	GO:0032946	positive regulation of mononuclear cell proliferation	-2.16676	-0.344878	3105,6708,7037	HLA-A,SPTA1,TFRC	3/155			9_Member	GO Biological Processes	GO:0043434	response to peptide hormone	-1.866	0	183,1291,2155,255738	AGT,COL6A1,F7,PCSK9	4/403
8_Member	GO Biological Processes	GO:0031640	killing of cells of another organism	-2.11374	-0.397291	727,5648,8547	C5,MASP1,FCN3	3/132			5_Member	GO Biological Processes	GO:0070665	positive regulation of leukocyte proliferation	-2.03648	-0.238739	3105,6708,7037	HLA-A,SPTA1,TFRC	3/173			9_Member	GO Biological Processes	GO:0071375	cellular response to peptide hormone stimulus	-1.58025	0	183,1291,255738	AGT,COL6A1,PCSK9	3/280
8_Member	GO Biological Processes	GO:0141061	disruption of cell in another organism	-2.11374	-0.397291	727,5648,8547	C5,MASP1,FCN3	3/132			5_Member	GO Biological Processes	GO:0042129	regulation of T cell proliferation	-1.91446	-0.138923	3105,6708,7037	HLA-A,SPTA1,TFRC	3/192			9_Member	GO Biological Processes	GO:0032870	cellular response to hormone stimulus	-1.40228	0	183,1291,3485,255738	AGT,COL6A1,IGFBP2,PCSK9	4/562
8_Member	GO Biological Processes	GO:0141060	disruption of anatomical structure in another organism	-2.07832	-0.375475	727,5648,8547	C5,MASP1,FCN3	3/136			5_Member	GO Biological Processes	GO:0002700	regulation of production of molecular mediator of immune response	-1.85558	-0.0921849	567,3105,7037	B2M,HLA-A,TFRC	3/202			10_Summary	GO Biological Processes	GO:0006953	acute-phase response	-3.97572	-1.55567	197,2335,3700,1291,3556,8455,255626	AHSG,FN1,ITIH4,COL6A1,IL1RAP,ATRN,H2BC1	7/-
8_Member	GO Biological Processes	GO:0002697	regulation of immune effector process	-1.40024	0	3916,5648,8547,10584	LAMP1,MASP1,FCN3,COLEC10	4/421			5_Member	GO Biological Processes	GO:0050670	regulation of lymphocyte proliferation	-1.59527	0	3105,6708,7037	HLA-A,SPTA1,TFRC	3/254			10_Member	GO Biological Processes	GO:0006953	acute-phase response	-3.97572	-1.55567	197,2335,3700	AHSG,FN1,ITIH4	3/40
9_Summary	GO Biological Processes	GO:0048729	tissue morphogenesis	-6.48258	-3.69456	58,59,60,70,72,2316,3690,4313,4669,9948,10890,55036,5118,6678,999,2155	ACTA1,ACTA2,ACTB,ACTC1,ACTG2,FLNA,ITGB3,MMP2,NAGLU,WDR1,RAB10,CCDC40,PCOLCE,SPARC,CDH1,F7	16/-			5_Member	GO Biological Processes	GO:0032944	regulation of mononuclear cell proliferation	-1.57786	0	3105,6708,7037	HLA-A,SPTA1,TFRC	3/258			10_Member	GO Biological Processes	GO:0006954	inflammatory response	-3.21519	-0.910276	197,1291,2335,3556,3700,8455,255626	AHSG,COL6A1,FN1,IL1RAP,ITIH4,ATRN,H2BC1	7/635
9_Member	GO Biological Processes	GO:0048729	tissue morphogenesis	-6.48258	-3.69456	58,59,60,70,72,2316,3690,4313,4669,9948,10890,55036	ACTA1,ACTA2,ACTB,ACTC1,ACTG2,FLNA,ITGB3,MMP2,NAGLU,WDR1,RAB10,CCDC40	12/608			5_Member	GO Biological Processes	GO:0070663	regulation of leukocyte proliferation	-1.47194	0	3105,6708,7037	HLA-A,SPTA1,TFRC	3/284			10_Member	GO Biological Processes	GO:0002526	acute inflammatory response	-3.20009	-0.901088	197,2335,3700	AHSG,FN1,ITIH4	3/73
9_Member	GO Biological Processes	GO:0002009	morphogenesis of an epithelium	-3.9079	-1.70175	60,2316,3690,4313,4669,9948,10890,55036	ACTB,FLNA,ITGB3,MMP2,NAGLU,WDR1,RAB10,CCDC40	8/488			6_Summary	GO Biological Processes	GO:0030100	regulation of endocytosis	-7.01759	-4.35451	60,197,345,567,2219,3690,5795,7018,10584,7037,999,7057,7184,2147,6521,7001	ACTB,AHSG,APOC3,B2M,FCN1,ITGB3,PTPRJ,TF,COLEC10,TFRC,CDH1,THBS1,HSP90B1,F2,SLC4A1,PRDX2	16/-			11_Summary	GO Biological Processes	GO:0030282	bone mineralization	-3.42918	-1.09979	1291,9562,645811,197,3485,6694,7045,25890	COL6A1,MINPP1,CCDC154,AHSG,IGFBP2,SPP2,TGFBI,ABI3BP	8/-
9_Member	GO Biological Processes	GO:0032963	collagen metabolic process	-2.92671	-1.03264	4313,4669,5118	MMP2,NAGLU,PCOLCE	3/68			6_Member	GO Biological Processes	GO:0030100	regulation of endocytosis	-7.01759	-4.35451	60,197,345,567,2219,3690,5795,7018,10584	ACTB,AHSG,APOC3,B2M,FCN1,ITGB3,PTPRJ,TF,COLEC10	9/318			11_Member	GO Biological Processes	GO:0030282	bone mineralization	-3.42918	-1.09979	1291,9562,645811	COL6A1,MINPP1,CCDC154	3/61
9_Member	GO Biological Processes	GO:0048598	embryonic morphogenesis	-1.4051	0	3690,4313,4669,6678,55036	ITGB3,MMP2,NAGLU,SPARC,CCDC40	5/613			6_Member	GO Biological Processes	GO:0060627	regulation of vesicle-mediated transport	-4.9855	-2.66237	60,197,345,567,2219,3690,5795,7018,10584	ACTB,AHSG,APOC3,B2M,FCN1,ITGB3,PTPRJ,TF,COLEC10	9/561			11_Member	GO Biological Processes	GO:0001503	ossification	-3.29321	-0.970077	197,1291,3485,9562,645811	AHSG,COL6A1,IGFBP2,MINPP1,CCDC154	5/287
9_Member	GO Biological Processes	GO:0048732	gland development	-1.36908	0	999,4313,4669,55036	CDH1,MMP2,NAGLU,CCDC40	4/431			6_Member	GO Biological Processes	GO:0060586	multicellular organismal-level iron ion homeostasis	-4.33804	-2.14316	567,7018,7037	B2M,TF,TFRC	3/28			11_Member	GO Biological Processes	GO:0031214	biomineral tissue development	-2.73178	-0.492971	1291,9562,645811	COL6A1,MINPP1,CCDC154	3/106
9_Member	GO Biological Processes	GO:0048511	rhythmic process	-1.30925	0	2155,4313,4669	F7,MMP2,NAGLU	3/269			6_Member	GO Biological Processes	GO:0010039	response to iron ion	-4.161	-2.00137	567,7018,7037	B2M,TF,TFRC	3/32			11_Member	GO Biological Processes	GO:0001501	skeletal system development	-2.1863	-0.0502746	197,1291,6694,7045,645811	AHSG,COL6A1,SPP2,TGFBI,CCDC154	5/516
10_Summary	GO Biological Processes	GO:0010810	regulation of cell-substrate adhesion	-6.27316	-3.5199	683,811,2316,3690,3987,5340,6251,7094,60,4860,6708,11151,3916,7534	BST1,CALR,FLNA,ITGB3,LIMS1,PLG,RSU1,TLN1,ACTB,PNP,SPTA1,CORO1A,LAMP1,YWHAZ	14/-			6_Member	GO Biological Processes	GO:0010038	response to metal ion	-3.61201	-1.52656	567,999,7018,7037,7057,7184	B2M,CDH1,TF,TFRC,THBS1,HSP90B1	6/352			11_Member	GO Biological Processes	GO:0030198	extracellular matrix organization	-1.6126	0	1291,7045,25890	COL6A1,TGFBI,ABI3BP	3/272
10_Member	GO Biological Processes	GO:0010810	regulation of cell-substrate adhesion	-6.27316	-3.5199	683,811,2316,3690,3987,5340,6251,7094	BST1,CALR,FLNA,ITGB3,LIMS1,PLG,RSU1,TLN1	8/230			6_Member	GO Biological Processes	GO:0048259	regulation of receptor-mediated endocytosis	-3.5561	-1.48129	345,567,3690,7018	APOC3,B2M,ITGB3,TF	4/126			11_Member	GO Biological Processes	GO:0043062	extracellular structure organization	-1.6085	0	1291,7045,25890	COL6A1,TGFBI,ABI3BP	3/273
10_Member	GO Biological Processes	GO:1900026	positive regulation of substrate adhesion-dependent cell spreading	-5.00336	-2.4686	811,2316,3690,3987	CALR,FLNA,ITGB3,LIMS1	4/44			6_Member	GO Biological Processes	GO:0006826	iron ion transport	-3.50303	-1.44539	567,7018,7037	B2M,TF,TFRC	3/53			11_Member	GO Biological Processes	GO:0045229	external encapsulating structure organization	-1.60034	0	1291,7045,25890	COL6A1,TGFBI,ABI3BP	3/275
10_Member	GO Biological Processes	GO:0045785	positive regulation of cell adhesion	-4.56712	-2.12316	60,811,2316,3690,3987,4860,6251,6708,11151	ACTB,CALR,FLNA,ITGB3,LIMS1,PNP,RSU1,SPTA1,CORO1A	9/513			6_Member	GO Biological Processes	GO:0030003	intracellular monoatomic cation homeostasis	-3.1373	-1.13343	567,2147,6521,7018,7037,7184	B2M,F2,SLC4A1,TF,TFRC,HSP90B1	6/433			12_Summary	GO Biological Processes	GO:0031667	response to nutrient levels	-2.84772	-0.59857	717,1291,2155,3485,3920,255738	C2,COL6A1,F7,IGFBP2,LAMP2,PCSK9	6/-
10_Member	GO Biological Processes	GO:1900024	regulation of substrate adhesion-dependent cell spreading	-4.40775	-1.9954	811,2316,3690,3987	CALR,FLNA,ITGB3,LIMS1	4/62			6_Member	GO Biological Processes	GO:0006873	intracellular monoatomic ion homeostasis	-3.09099	-1.09885	567,2147,6521,7018,7037,7184	B2M,F2,SLC4A1,TF,TFRC,HSP90B1	6/442			12_Member	GO Biological Processes	GO:0031667	response to nutrient levels	-2.84772	-0.59857	717,1291,2155,3485,3920,255738	C2,COL6A1,F7,IGFBP2,LAMP2,PCSK9	6/537
10_Member	GO Biological Processes	GO:2001044	regulation of integrin-mediated signaling pathway	-4.27847	-1.91641	683,2316,3987	BST1,FLNA,LIMS1	3/24			6_Member	GO Biological Processes	GO:0006879	intracellular iron ion homeostasis	-3.06025	-1.07099	567,7018,7037	B2M,TF,TFRC	3/75			12_Member	GO Biological Processes	GO:0007584	response to nutrient	-2.23665	-0.0854541	717,2155,3485	C2,F7,IGFBP2	3/159
10_Member	GO Biological Processes	GO:0010811	positive regulation of cell-substrate adhesion	-4.25774	-1.91558	811,2316,3690,3987,6251	CALR,FLNA,ITGB3,LIMS1,RSU1	5/133			6_Member	GO Biological Processes	GO:0140962	multicellular organismal-level chemical homeostasis	-2.99473	-1.01402	567,7018,7037	B2M,TF,TFRC	3/79			13_Summary	GO Biological Processes	GO:0010810	regulation of cell-substrate adhesion	-2.7179	-0.484167	335,683,2335,25890,3485,23308,259,3920	APOA1,BST1,FN1,ABI3BP,IGFBP2,ICOSLG,AMBP,LAMP2	8/-
10_Member	GO Biological Processes	GO:0001952	regulation of cell-matrix adhesion	-3.15485	-1.17975	683,3690,3987,7094	BST1,ITGB3,LIMS1,TLN1	4/131			6_Member	GO Biological Processes	GO:0071248	cellular response to metal ion	-2.92135	-0.959944	567,999,7018,7184	B2M,CDH1,TF,HSP90B1	4/186			13_Member	GO Biological Processes	GO:0010810	regulation of cell-substrate adhesion	-2.7179	-0.484167	335,683,2335,25890	APOA1,BST1,FN1,ABI3BP	4/230
10_Member	GO Biological Processes	GO:0031647	regulation of protein stability	-1.45547	0	811,2316,3916,7534	CALR,FLNA,LAMP1,YWHAZ	4/404			6_Member	GO Biological Processes	GO:0055080	monoatomic cation homeostasis	-2.75216	-0.810569	567,2147,6521,7018,7037,7184	B2M,F2,SLC4A1,TF,TFRC,HSP90B1	6/515			13_Member	GO Biological Processes	GO:0010811	positive regulation of cell-substrate adhesion	-2.45264	-0.266676	335,2335,25890	APOA1,FN1,ABI3BP	3/133
10_Member	GO Biological Processes	GO:0050821	protein stabilization	-1.38744	0	811,2316,3916	CALR,FLNA,LAMP1	3/250			6_Member	GO Biological Processes	GO:0019725	cellular homeostasis	-2.72026	-0.782481	567,2147,6521,7001,7018,7037,7184	B2M,F2,SLC4A1,PRDX2,TF,TFRC,HSP90B1	7/710			13_Member	GO Biological Processes	GO:0045785	positive regulation of cell adhesion	-2.19675	-0.0538195	335,2335,3485,23308,25890	APOA1,FN1,IGFBP2,ICOSLG,ABI3BP	5/513
11_Summary	GO Biological Processes	GO:0031589	cell-substrate adhesion	-5.79096	-3.08512	87,3674,3690,7791,11151,29780,83706,7094	ACTN1,ITGA2B,ITGB3,ZYX,CORO1A,PARVB,FERMT3,TLN1	8/-			6_Member	GO Biological Processes	GO:0050801	monoatomic ion homeostasis	-2.7061	-0.770859	567,2147,6521,7018,7037,7184	B2M,F2,SLC4A1,TF,TFRC,HSP90B1	6/526			13_Member	GO Biological Processes	GO:0002683	negative regulation of immune system process	-1.34682	0	259,335,2335,3920	AMBP,APOA1,FN1,LAMP2	4/586
11_Member	GO Biological Processes	GO:0031589	cell-substrate adhesion	-5.79096	-3.08512	87,3674,3690,7791,11151,29780,83706	ACTN1,ITGA2B,ITGB3,ZYX,CORO1A,PARVB,FERMT3	7/185			6_Member	GO Biological Processes	GO:0000041	transition metal ion transport	-2.70025	-0.77083	567,7018,7037	B2M,TF,TFRC	3/100			14_Summary	GO Biological Processes	GO:0002688	regulation of leukocyte chemotaxis	-2.5187	-0.31426	683,2155,7941,2335,7450,183,6678,1291	BST1,F7,PLA2G7,FN1,VWF,AGT,SPARC,COL6A1	8/-
11_Member	GO Biological Processes	GO:0007229	integrin-mediated signaling pathway	-4.89652	-2.3815	3674,3690,7094,7791,83706	ITGA2B,ITGB3,TLN1,ZYX,FERMT3	5/98			6_Member	GO Biological Processes	GO:0055082	intracellular chemical homeostasis	-2.45227	-0.565067	567,2147,6521,7018,7037,7184	B2M,F2,SLC4A1,TF,TFRC,HSP90B1	6/592			14_Member	GO Biological Processes	GO:0002688	regulation of leukocyte chemotaxis	-2.5187	-0.31426	683,2155,7941	BST1,F7,PLA2G7	3/126
11_Member	GO Biological Processes	GO:0007160	cell-matrix adhesion	-4.19657	-1.89118	87,3674,3690,7791,83706	ACTN1,ITGA2B,ITGB3,ZYX,FERMT3	5/137			6_Member	GO Biological Processes	GO:0098771	inorganic ion homeostasis	-2.29605	-0.445876	567,2147,7018,7037,7184	B2M,F2,TF,TFRC,HSP90B1	5/446			14_Member	GO Biological Processes	GO:0007596	blood coagulation	-2.01879	0	2155,2335,7450	F7,FN1,VWF	3/191
11_Member	GO Biological Processes	GO:0034446	substrate adhesion-dependent cell spreading	-3.42444	-1.34963	3690,29780,83706	ITGB3,PARVB,FERMT3	3/46			6_Member	GO Biological Processes	GO:0002521	leukocyte differentiation	-1.618	0	567,5795,7018,7037	B2M,PTPRJ,TF,TFRC	4/441			14_Member	GO Biological Processes	GO:0050817	coagulation	-2.00654	0	2155,2335,7450	F7,FN1,VWF	3/193
12_Summary	GO Biological Processes	GO:1901699	cellular response to nitrogen compound	-5.48362	-2.82054	60,183,999,2316,2771,2775,2782,3690,4035,7184,10890,2770,2773,7529,7534,1066,3916	ACTB,AGT,CDH1,FLNA,GNAI2,GNAO1,GNB1,ITGB3,LRP1,HSP90B1,RAB10,GNAI1,GNAI3,YWHAB,YWHAZ,CES1,LAMP1	17/-			7_Summary	GO Biological Processes	GO:0072378	blood coagulation, fibrin clot formation	-6.98289	-4.33317	2162,2811,3690,7057,567,2219,2923,5034,5648,7184,255626,345,1066,727,5795,1954,116844,6678,83706,3105,999,7076,7001,197,7037,10584,7148,60	F13A1,GP1BA,ITGB3,THBS1,B2M,FCN1,PDIA3,P4HB,MASP1,HSP90B1,H2BC1,APOC3,CES1,C5,PTPRJ,MEGF8,LRG1,SPARC,FERMT3,HLA-A,CDH1,TIMP1,PRDX2,AHSG,TFRC,COLEC10,TNXB,ACTB	28/-			14_Member	GO Biological Processes	GO:0007599	hemostasis	-1.98248	0	2155,2335,7450	F7,FN1,VWF	3/197
12_Member	GO Biological Processes	GO:1901699	cellular response to nitrogen compound	-5.48362	-2.82054	60,183,999,2316,2771,2775,2782,3690,4035,7184,10890	ACTB,AGT,CDH1,FLNA,GNAI2,GNAO1,GNB1,ITGB3,LRP1,HSP90B1,RAB10	11/627			7_Member	GO Biological Processes	GO:0072378	blood coagulation, fibrin clot formation	-6.98289	-4.33317	2162,2811,3690,7057	F13A1,GP1BA,ITGB3,THBS1	4/18			14_Member	GO Biological Processes	GO:0030335	positive regulation of cell migration	-1.90382	0	183,2155,2335,6678,7941	AGT,F7,FN1,SPARC,PLA2G7	5/606
12_Member	GO Biological Processes	GO:0007193	adenylate cyclase-inhibiting G protein-coupled receptor signaling pathway	-5.03047	-2.48548	2316,2770,2771,2773,2775	FLNA,GNAI1,GNAI2,GNAI3,GNAO1	5/92			7_Member	GO Biological Processes	GO:0051604	protein maturation	-6.72126	-4.08451	567,2162,2219,2811,2923,3690,5034,5648,7057,7184,255626	B2M,F13A1,FCN1,GP1BA,PDIA3,ITGB3,P4HB,MASP1,THBS1,HSP90B1,H2BC1	11/580			14_Member	GO Biological Processes	GO:0050920	regulation of chemotaxis	-1.88599	0	683,2155,7941	BST1,F7,PLA2G7	3/214
12_Member	GO Biological Processes	GO:0007212	G protein-coupled dopamine receptor signaling pathway	-4.3355	-1.95966	2316,2775,2782	FLNA,GNAO1,GNB1	3/23			7_Member	GO Biological Processes	GO:0072376	protein activation cascade	-6.69399	-4.06983	2162,2811,3690,7057	F13A1,GP1BA,ITGB3,THBS1	4/21			14_Member	GO Biological Processes	GO:2000147	positive regulation of cell motility	-1.82649	0	183,2155,2335,6678,7941	AGT,F7,FN1,SPARC,PLA2G7	5/634
12_Member	GO Biological Processes	GO:0007188	adenylate cyclase-modulating G protein-coupled receptor signaling pathway	-3.85204	-1.67058	2316,2770,2771,2773,2775,2782	FLNA,GNAI1,GNAI2,GNAI3,GNAO1,GNB1	6/258			7_Member	GO Biological Processes	GO:1905953	negative regulation of lipid localization	-4.54867	-2.28433	345,1066,3690,7057	APOC3,CES1,ITGB3,THBS1	4/70			14_Member	GO Biological Processes	GO:0002685	regulation of leukocyte migration	-1.78792	0	683,2155,7941	BST1,F7,PLA2G7	3/233
12_Member	GO Biological Processes	GO:1903351	cellular response to dopamine	-3.34319	-1.29911	2316,2775,2782	FLNA,GNAO1,GNB1	3/49			7_Member	GO Biological Processes	GO:0071675	regulation of mononuclear cell migration	-4.43576	-2.21201	727,3690,5034,5795,7057	C5,ITGB3,P4HB,PTPRJ,THBS1	5/150			14_Member	GO Biological Processes	GO:0040017	positive regulation of locomotion	-1.78163	0	183,2155,2335,6678,7941	AGT,F7,FN1,SPARC,PLA2G7	5/651
12_Member	GO Biological Processes	GO:1903350	response to dopamine	-3.31727	-1.28892	2316,2775,2782	FLNA,GNAO1,GNB1	3/50			7_Member	GO Biological Processes	GO:0010758	regulation of macrophage chemotaxis	-4.24641	-2.07381	727,5795,7057	C5,PTPRJ,THBS1	3/30			14_Member	GO Biological Processes	GO:0009611	response to wounding	-1.67399	0	1291,2155,2335,7450	COL6A1,F7,FN1,VWF	4/461
12_Member	GO Biological Processes	GO:0071870	cellular response to catecholamine stimulus	-3.21883	-1.22027	2316,2775,2782	FLNA,GNAO1,GNB1	3/54			7_Member	GO Biological Processes	GO:0090504	epiboly	-4.20298	-2.03896	1954,3690,116844	MEGF8,ITGB3,LRG1	3/31			14_Member	GO Biological Processes	GO:0042060	wound healing	-1.36482	0	2155,2335,7450	F7,FN1,VWF	3/341
12_Member	GO Biological Processes	GO:0071868	cellular response to monoamine stimulus	-3.17246	-1.19456	2316,2775,2782	FLNA,GNAO1,GNB1	3/56			7_Member	GO Biological Processes	GO:0071677	positive regulation of mononuclear cell migration	-3.97598	-1.82893	3690,5034,5795,7057	ITGB3,P4HB,PTPRJ,THBS1	4/98			15_Summary	GO Biological Processes	GO:0019362	pyridine nucleotide metabolic process	-2.48992	-0.299407	1291,3945,93100,259,6414	COL6A1,LDHB,NAPRT,AMBP,SELENOP	5/-
12_Member	GO Biological Processes	GO:0071869	response to catecholamine	-3.17246	-1.19456	2316,2775,2782	FLNA,GNAO1,GNB1	3/56			7_Member	GO Biological Processes	GO:0043277	apoptotic cell clearance	-3.96993	-1.82701	2219,3690,7057	FCN1,ITGB3,THBS1	3/37			15_Member	GO Biological Processes	GO:0019362	pyridine nucleotide metabolic process	-2.48992	-0.299407	1291,3945,93100	COL6A1,LDHB,NAPRT	3/129
12_Member	GO Biological Processes	GO:0071867	response to monoamine	-3.12782	-1.1691	2316,2775,2782	FLNA,GNAO1,GNB1	3/58			7_Member	GO Biological Processes	GO:1905521	regulation of macrophage migration	-3.63092	-1.53823	727,5795,7057	C5,PTPRJ,THBS1	3/48			15_Member	GO Biological Processes	GO:0046496	nicotinamide nucleotide metabolic process	-2.48992	-0.299407	1291,3945,93100	COL6A1,LDHB,NAPRT	3/129
12_Member	GO Biological Processes	GO:1903828	negative regulation of protein localization	-2.22179	-0.469571	2770,2775,7529,7534	GNAI1,GNAO1,YWHAB,YWHAZ	4/237			7_Member	GO Biological Processes	GO:0002685	regulation of leukocyte migration	-3.53818	-1.47032	727,3690,5034,5795,7057	C5,ITGB3,P4HB,PTPRJ,THBS1	5/233			15_Member	GO Biological Processes	GO:0072524	pyridine-containing compound metabolic process	-2.41655	-0.235094	1291,3945,93100	COL6A1,LDHB,NAPRT	3/137
12_Member	GO Biological Processes	GO:0051224	negative regulation of protein transport	-2.15036	-0.418294	2770,2775,7529	GNAI1,GNAO1,YWHAB	3/128			7_Member	GO Biological Processes	GO:0032369	negative regulation of lipid transport	-3.52756	-1.46654	345,3690,7057	APOC3,ITGB3,THBS1	3/52			15_Member	GO Biological Processes	GO:0006979	response to oxidative stress	-1.92492	0	259,1291,6414,93100	AMBP,COL6A1,SELENOP,NAPRT	4/387
12_Member	GO Biological Processes	GO:1904950	negative regulation of establishment of protein localization	-2.01086	-0.325501	2770,2775,7529	GNAI1,GNAO1,YWHAB	3/144			7_Member	GO Biological Processes	GO:0002011	morphogenesis of an epithelial sheet	-3.47898	-1.42469	1954,3690,116844	MEGF8,ITGB3,LRG1	3/54			16_Summary	GO Biological Processes	GO:0050671	positive regulation of lymphocyte proliferation	-2.28288	-0.12325	683,3485,23308,2335	BST1,IGFBP2,ICOSLG,FN1	4/-
12_Member	GO Biological Processes	GO:1903531	negative regulation of secretion by cell	-1.91717	-0.251367	2770,2771,2775	GNAI1,GNAI2,GNAO1	3/156			7_Member	GO Biological Processes	GO:0002687	positive regulation of leukocyte migration	-3.24769	-1.23174	3690,5034,5795,7057	ITGB3,P4HB,PTPRJ,THBS1	4/152			16_Member	GO Biological Processes	GO:0050671	positive regulation of lymphocyte proliferation	-2.28288	-0.12325	683,3485,23308	BST1,IGFBP2,ICOSLG	3/153
12_Member	GO Biological Processes	GO:0051046	regulation of secretion	-1.86611	-0.208427	183,1066,2770,2771,2775,3916	AGT,CES1,GNAI1,GNAI2,GNAO1,LAMP1	6/641			7_Member	GO Biological Processes	GO:0032368	regulation of lipid transport	-3.21583	-1.20896	345,1066,3690,7057	APOC3,CES1,ITGB3,THBS1	4/155			16_Member	GO Biological Processes	GO:0032946	positive regulation of mononuclear cell proliferation	-2.26725	-0.11186	683,3485,23308	BST1,IGFBP2,ICOSLG	3/155
12_Member	GO Biological Processes	GO:0007189	adenylate cyclase-activating G protein-coupled receptor signaling pathway	-1.77785	-0.13853	2770,2771,2782	GNAI1,GNAI2,GNB1	3/176			7_Member	GO Biological Processes	GO:0001936	regulation of endothelial cell proliferation	-2.96504	-0.989929	3690,6678,7057,116844	ITGB3,SPARC,THBS1,LRG1	4/181			16_Member	GO Biological Processes	GO:0070665	positive regulation of leukocyte proliferation	-2.13586	-0.00901775	683,3485,23308	BST1,IGFBP2,ICOSLG	3/173
12_Member	GO Biological Processes	GO:0051048	negative regulation of secretion	-1.75851	-0.121761	2770,2771,2775	GNAI1,GNAI2,GNAO1	3/179			7_Member	GO Biological Processes	GO:1905952	regulation of lipid localization	-2.9474	-0.977829	345,1066,3690,7057	APOC3,CES1,ITGB3,THBS1	4/183			16_Member	GO Biological Processes	GO:0050670	regulation of lymphocyte proliferation	-1.68964	0	683,3485,23308	BST1,IGFBP2,ICOSLG	3/254
12_Member	GO Biological Processes	GO:1903530	regulation of secretion by cell	-1.47329	0	183,2770,2771,2775,3916	AGT,GNAI1,GNAI2,GNAO1,LAMP1	5/587			7_Member	GO Biological Processes	GO:0040017	positive regulation of locomotion	-2.93494	-0.968538	1954,3690,5034,5795,6678,7057,83706	MEGF8,ITGB3,P4HB,PTPRJ,SPARC,THBS1,FERMT3	7/651			16_Member	GO Biological Processes	GO:0032944	regulation of mononuclear cell proliferation	-1.67198	0	683,3485,23308	BST1,IGFBP2,ICOSLG	3/258
13_Summary	GO Biological Processes	GO:0050818	regulation of coagulation	-5.43902	-2.79734	2155,2811,5340,5624,10544,727,7534	F7,GP1BA,PLG,PROC,PROCR,C5,YWHAZ	7/-			7_Member	GO Biological Processes	GO:0050920	regulation of chemotaxis	-2.69851	-0.77083	727,1954,5795,7057	C5,MEGF8,PTPRJ,THBS1	4/214			16_Member	GO Biological Processes	GO:0070663	regulation of leukocyte proliferation	-1.56448	0	683,3485,23308	BST1,IGFBP2,ICOSLG	3/284
13_Member	GO Biological Processes	GO:0050818	regulation of coagulation	-5.43902	-2.79734	2155,2811,5340,5624,10544	F7,GP1BA,PLG,PROC,PROCR	5/76			7_Member	GO Biological Processes	GO:0001819	positive regulation of cytokine production	-2.67332	-0.753057	567,727,2219,3105,5795,7057	B2M,C5,FCN1,HLA-A,PTPRJ,THBS1	6/534			16_Member	GO Biological Processes	GO:0051251	positive regulation of lymphocyte activation	-1.34924	0	683,3485,23308	BST1,IGFBP2,ICOSLG	3/346
13_Member	GO Biological Processes	GO:0050819	negative regulation of coagulation	-4.71165	-2.23362	2811,5340,5624,10544	GP1BA,PLG,PROC,PROCR	4/52			7_Member	GO Biological Processes	GO:0010810	regulation of cell-substrate adhesion	-2.58531	-0.674755	3690,5034,5795,7057	ITGB3,P4HB,PTPRJ,THBS1	4/230			16_Member	GO Biological Processes	GO:0002694	regulation of leukocyte activation	-1.30931	0	683,2335,3485,23308	BST1,FN1,IGFBP2,ICOSLG	4/603
13_Member	GO Biological Processes	GO:0030193	regulation of blood coagulation	-4.20001	-1.89118	2155,2811,5340,5624	F7,GP1BA,PLG,PROC	4/70			7_Member	GO Biological Processes	GO:0030336	negative regulation of cell migration	-2.53771	-0.634299	727,999,5795,7057,7076	C5,CDH1,PTPRJ,THBS1,TIMP1	5/391			17_Summary	GO Biological Processes	GO:0050851	antigen receptor-mediated signaling pathway	-2.18508	-0.0502746	3495,3503,23308	IGHD,IGHG4,ICOSLG	3/-
13_Member	GO Biological Processes	GO:1900046	regulation of hemostasis	-4.15202	-1.8646	2155,2811,5340,5624	F7,GP1BA,PLG,PROC	4/72			7_Member	GO Biological Processes	GO:0002683	negative regulation of immune system process	-2.47388	-0.582105	727,3105,5648,5795,7001,7057	C5,HLA-A,MASP1,PTPRJ,PRDX2,THBS1	6/586			17_Member	GO Biological Processes	GO:0050851	antigen receptor-mediated signaling pathway	-2.18508	-0.0502746	3495,3503,23308	IGHD,IGHG4,ICOSLG	3/166
13_Member	GO Biological Processes	GO:0030195	negative regulation of blood coagulation	-3.36968	-1.30865	2811,5340,5624	GP1BA,PLG,PROC	3/48			7_Member	GO Biological Processes	GO:2000146	negative regulation of cell motility	-2.46797	-0.578495	727,999,5795,7057,7076	C5,CDH1,PTPRJ,THBS1,TIMP1	5/406			17_Member	GO Biological Processes	GO:0002429	immune response-activating cell surface receptor signaling pathway	-1.62087	0	3495,3503,23308	IGHD,IGHG4,ICOSLG	3/270
13_Member	GO Biological Processes	GO:1900047	negative regulation of hemostasis	-3.34319	-1.29911	2811,5340,5624	GP1BA,PLG,PROC	3/49			7_Member	GO Biological Processes	GO:0050678	regulation of epithelial cell proliferation	-2.42315	-0.538222	567,3690,6678,7057,116844	B2M,ITGB3,SPARC,THBS1,LRG1	5/416			17_Member	GO Biological Processes	GO:0002768	immune response-regulating cell surface receptor signaling pathway	-1.48577	0	3495,3503,23308	IGHD,IGHG4,ICOSLG	3/305
13_Member	GO Biological Processes	GO:0061041	regulation of wound healing	-3.05874	-1.11839	2155,2811,5340,5624	F7,GP1BA,PLG,PROC	4/139			7_Member	GO Biological Processes	GO:0002688	regulation of leukocyte chemotaxis	-2.41638	-0.533709	727,5795,7057	C5,PTPRJ,THBS1	3/126			18_Summary	GO Biological Processes	GO:0022411	cellular component disassembly	-1.44362	0	1291,3920,255626	COL6A1,LAMP2,H2BC1	3/-
13_Member	GO Biological Processes	GO:0061045	negative regulation of wound healing	-2.83769	-0.966119	2811,5340,5624	GP1BA,PLG,PROC	3/73			7_Member	GO Biological Processes	GO:0030335	positive regulation of cell migration	-2.40288	-0.522451	3690,5034,5795,6678,7057,83706	ITGB3,P4HB,PTPRJ,SPARC,THBS1,FERMT3	6/606			18_Member	GO Biological Processes	GO:0022411	cellular component disassembly	-1.44362	0	1291,3920,255626	COL6A1,LAMP2,H2BC1	3/317
13_Member	GO Biological Processes	GO:1903034	regulation of response to wounding	-2.65516	-0.825386	2155,2811,5340,5624	F7,GP1BA,PLG,PROC	4/179			7_Member	GO Biological Processes	GO:0040013	negative regulation of locomotion	-2.38821	-0.510013	727,999,5795,7057,7076	C5,CDH1,PTPRJ,THBS1,TIMP1	5/424			19_Summary	GO Biological Processes	GO:0044092	negative regulation of molecular function	-1.43339	0	183,3078,26998	AGT,CFHR1,FETUB	3/-
13_Member	GO Biological Processes	GO:1903035	negative regulation of response to wounding	-2.48564	-0.692151	2811,5340,5624	GP1BA,PLG,PROC	3/97			7_Member	GO Biological Processes	GO:0001952	regulation of cell-matrix adhesion	-2.36912	-0.4969	3690,5795,7057	ITGB3,PTPRJ,THBS1	3/131			19_Member	GO Biological Processes	GO:0044092	negative regulation of molecular function	-1.43339	0	183,3078,26998	AGT,CFHR1,FETUB	3/320
13_Member	GO Biological Processes	GO:0032102	negative regulation of response to external stimulus	-1.91748	-0.251367	727,2811,5340,5624,7534	C5,GP1BA,PLG,PROC,YWHAZ	5/449			7_Member	GO Biological Processes	GO:0010811	positive regulation of cell-substrate adhesion	-2.35076	-0.481379	3690,5034,5795	ITGB3,P4HB,PTPRJ	3/133
14_Summary	GO Biological Processes	GO:0050867	positive regulation of cell activation	-5.41803	-2.79734	59,60,683,2316,2811,2814,4860,6708,11151,3690,4035,6711,9948,183,999,2784,4313,2770,226,29780,6678,5340,83706,3309,55937	ACTA2,ACTB,BST1,FLNA,GP1BA,GP5,PNP,SPTA1,CORO1A,ITGB3,LRP1,SPTBN1,WDR1,AGT,CDH1,GNB3,MMP2,GNAI1,ALDOA,PARVB,SPARC,PLG,FERMT3,HSPA5,APOM	25/-			7_Member	GO Biological Processes	GO:0010595	positive regulation of endothelial cell migration	-2.32378	-0.46304	3690,6678,7057	ITGB3,SPARC,THBS1	3/136
14_Member	GO Biological Processes	GO:0050867	positive regulation of cell activation	-5.41803	-2.79734	59,60,683,2316,2811,2814,4860,6708,11151	ACTA2,ACTB,BST1,FLNA,GP1BA,GP5,PNP,SPTA1,CORO1A	9/401			7_Member	GO Biological Processes	GO:2000147	positive regulation of cell motility	-2.30825	-0.453881	3690,5034,5795,6678,7057,83706	ITGB3,P4HB,PTPRJ,SPARC,THBS1,FERMT3	6/634
14_Member	GO Biological Processes	GO:0032970	regulation of actin filament-based process	-5.40927	-2.79734	59,683,2316,3690,4035,6708,6711,9948,11151	ACTA2,BST1,FLNA,ITGB3,LRP1,SPTA1,SPTBN1,WDR1,CORO1A	9/402			7_Member	GO Biological Processes	GO:0050921	positive regulation of chemotaxis	-2.24658	-0.404685	1954,5795,7057	MEGF8,PTPRJ,THBS1	3/145
14_Member	GO Biological Processes	GO:0032956	regulation of actin cytoskeleton organization	-4.86275	-2.36662	683,2316,3690,4035,6708,6711,9948,11151	BST1,FLNA,ITGB3,LRP1,SPTA1,SPTBN1,WDR1,CORO1A	8/357			7_Member	GO Biological Processes	GO:0006909	phagocytosis	-2.10689	-0.298492	2219,3690,7057	FCN1,ITGB3,THBS1	3/163
14_Member	GO Biological Processes	GO:0090066	regulation of anatomical structure size	-4.54738	-2.11154	59,183,999,2784,4313,6708,6711,9948,11151	ACTA2,AGT,CDH1,GNB3,MMP2,SPTA1,SPTBN1,WDR1,CORO1A	9/516			7_Member	GO Biological Processes	GO:0006897	endocytosis	-2.04272	-0.241845	197,2219,3690,7037,7057	AHSG,FCN1,ITGB3,TFRC,THBS1	5/514
14_Member	GO Biological Processes	GO:0051493	regulation of cytoskeleton organization	-4.35094	-1.96086	683,2316,2770,3690,4035,6708,6711,9948,11151	BST1,FLNA,GNAI1,ITGB3,LRP1,SPTA1,SPTBN1,WDR1,CORO1A	9/547			7_Member	GO Biological Processes	GO:0050680	negative regulation of epithelial cell proliferation	-2.01625	-0.222762	567,6678,7057	B2M,SPARC,THBS1	3/176
14_Member	GO Biological Processes	GO:0008360	regulation of cell shape	-4.12277	-1.84103	226,6708,9948,11151,29780	ALDOA,SPTA1,WDR1,CORO1A,PARVB	5/142			7_Member	GO Biological Processes	GO:0006935	chemotaxis	-1.94843	-0.164017	727,3690,5795,10584	C5,ITGB3,PTPRJ,COLEC10	4/350
14_Member	GO Biological Processes	GO:0022604	regulation of cell morphogenesis	-3.92651	-1.70767	226,6678,6708,9948,11151,29780	ALDOA,SPARC,SPTA1,WDR1,CORO1A,PARVB	6/250			7_Member	GO Biological Processes	GO:0042330	taxis	-1.94009	-0.157467	727,3690,5795,10584	C5,ITGB3,PTPRJ,COLEC10	4/352
14_Member	GO Biological Processes	GO:0050865	regulation of cell activation	-3.71404	-1.55965	59,60,683,2316,2811,2814,4860,6708,11151	ACTA2,ACTB,BST1,FLNA,GP1BA,GP5,PNP,SPTA1,CORO1A	9/664			7_Member	GO Biological Processes	GO:0045766	positive regulation of angiogenesis	-1.92054	-0.142189	3690,7057,116844	ITGB3,THBS1,LRG1	3/191
14_Member	GO Biological Processes	GO:0030834	regulation of actin filament depolymerization	-3.17246	-1.19456	6708,6711,9948	SPTA1,SPTBN1,WDR1	3/56			7_Member	GO Biological Processes	GO:1904018	positive regulation of vasculature development	-1.89644	-0.124405	3690,7057,116844	ITGB3,THBS1,LRG1	3/195
14_Member	GO Biological Processes	GO:0032535	regulation of cellular component size	-3.07774	-1.12961	999,2784,6708,6711,9948,11151	CDH1,GNB3,SPTA1,SPTBN1,WDR1,CORO1A	6/361			7_Member	GO Biological Processes	GO:0045765	regulation of angiogenesis	-1.88722	-0.116931	3690,6678,7057,116844	ITGB3,SPARC,THBS1,LRG1	4/365
14_Member	GO Biological Processes	GO:0022407	regulation of cell-cell adhesion	-2.9591	-1.04705	60,999,4860,5340,6708,11151,83706	ACTB,CDH1,PNP,PLG,SPTA1,CORO1A,FERMT3	7/523			7_Member	GO Biological Processes	GO:1901342	regulation of vasculature development	-1.84807	-0.086377	3690,6678,7057,116844	ITGB3,SPARC,THBS1,LRG1	4/375
14_Member	GO Biological Processes	GO:0008064	regulation of actin polymerization or depolymerization	-2.93605	-1.03734	6708,6711,9948,11151	SPTA1,SPTBN1,WDR1,CORO1A	4/150			7_Member	GO Biological Processes	GO:0040011	locomotion	-1.84422	-0.0842307	727,3690,5795,10584	C5,ITGB3,PTPRJ,COLEC10	4/376
14_Member	GO Biological Processes	GO:0030832	regulation of actin filament length	-2.90431	-1.01938	6708,6711,9948,11151	SPTA1,SPTBN1,WDR1,CORO1A	4/153			7_Member	GO Biological Processes	GO:0090287	regulation of cellular response to growth factor stimulus	-1.81016	-0.0552229	3690,7057,7148,116844	ITGB3,THBS1,TNXB,LRG1	4/385
14_Member	GO Biological Processes	GO:0050671	positive regulation of lymphocyte proliferation	-2.90431	-1.01938	683,4860,6708,11151	BST1,PNP,SPTA1,CORO1A	4/153			7_Member	GO Biological Processes	GO:0009410	response to xenobiotic stimulus	-1.66639	0	999,3690,7037,7057	CDH1,ITGB3,TFRC,THBS1	4/426
14_Member	GO Biological Processes	GO:0032946	positive regulation of mononuclear cell proliferation	-2.88353	-1.0031	683,4860,6708,11151	BST1,PNP,SPTA1,CORO1A	4/155			7_Member	GO Biological Processes	GO:0010594	regulation of endothelial cell migration	-1.66354	0	3690,6678,7057	ITGB3,SPARC,THBS1	3/239
14_Member	GO Biological Processes	GO:0110053	regulation of actin filament organization	-2.81687	-0.951833	2316,6708,6711,9948,11151	FLNA,SPTA1,SPTBN1,WDR1,CORO1A	5/274			7_Member	GO Biological Processes	GO:0048514	blood vessel morphogenesis	-1.60544	0	1954,3690,5795,7057	MEGF8,ITGB3,PTPRJ,THBS1	4/445
14_Member	GO Biological Processes	GO:0070665	positive regulation of leukocyte proliferation	-2.70891	-0.869052	683,4860,6708,11151	BST1,PNP,SPTA1,CORO1A	4/173			7_Member	GO Biological Processes	GO:0043408	regulation of MAPK cascade	-1.55025	0	3690,5795,7001,7057,7148	ITGB3,PTPRJ,PRDX2,THBS1,TNXB	5/688
14_Member	GO Biological Processes	GO:1901879	regulation of protein depolymerization	-2.49833	-0.700304	6708,6711,9948	SPTA1,SPTBN1,WDR1	3/96			7_Member	GO Biological Processes	GO:0051051	negative regulation of transport	-1.53587	0	345,567,3690,7057	APOC3,B2M,ITGB3,THBS1	4/468
14_Member	GO Biological Processes	GO:0051251	positive regulation of lymphocyte activation	-2.38091	-0.596491	60,683,4860,6708,11151	ACTB,BST1,PNP,SPTA1,CORO1A	5/346			7_Member	GO Biological Processes	GO:0043410	positive regulation of MAPK cascade	-1.51843	0	3690,5795,7001,7057	ITGB3,PTPRJ,PRDX2,THBS1	4/474
14_Member	GO Biological Processes	GO:0042102	positive regulation of T cell proliferation	-2.35472	-0.57918	4860,6708,11151	PNP,SPTA1,CORO1A	3/108			7_Member	GO Biological Processes	GO:0035239	tube morphogenesis	-1.51098	0	1954,3690,5795,6678,7057	MEGF8,ITGB3,PTPRJ,SPARC,THBS1	5/705
14_Member	GO Biological Processes	GO:0002696	positive regulation of leukocyte activation	-2.20636	-0.461378	60,683,4860,6708,11151	ACTB,BST1,PNP,SPTA1,CORO1A	5/381			7_Member	GO Biological Processes	GO:0098657	import into cell	-1.50419	0	197,2219,3690,7037,7057	AHSG,FCN1,ITGB3,TFRC,THBS1	5/708
14_Member	GO Biological Processes	GO:1902903	regulation of supramolecular fiber organization	-2.14192	-0.413766	2316,6708,6711,9948,11151	FLNA,SPTA1,SPTBN1,WDR1,CORO1A	5/395			7_Member	GO Biological Processes	GO:0002009	morphogenesis of an epithelium	-1.47881	0	60,1954,3690,116844	ACTB,MEGF8,ITGB3,LRG1	4/488
14_Member	GO Biological Processes	GO:0030833	regulation of actin filament polymerization	-2.13189	-0.407707	6708,6711,11151	SPTA1,SPTBN1,CORO1A	3/130			7_Member	GO Biological Processes	GO:0071363	cellular response to growth factor stimulus	-1.42466	0	1954,3690,7057,116844	MEGF8,ITGB3,THBS1,LRG1	4/508
14_Member	GO Biological Processes	GO:0050670	regulation of lymphocyte proliferation	-2.11759	-0.397774	683,4860,6708,11151	BST1,PNP,SPTA1,CORO1A	4/254			7_Member	GO Biological Processes	GO:0046649	lymphocyte activation	-1.39347	0	567,3105,5795,7001	B2M,HLA-A,PTPRJ,PRDX2	4/520
14_Member	GO Biological Processes	GO:0032944	regulation of mononuclear cell proliferation	-2.09426	-0.387389	683,4860,6708,11151	BST1,PNP,SPTA1,CORO1A	4/258			7_Member	GO Biological Processes	GO:0001568	blood vessel development	-1.34352	0	1954,3690,5795,7057	MEGF8,ITGB3,PTPRJ,THBS1	4/540
14_Member	GO Biological Processes	GO:0043244	regulation of protein-containing complex disassembly	-2.08707	-0.382728	6708,6711,9948	SPTA1,SPTBN1,WDR1	3/135			7_Member	GO Biological Processes	GO:0070848	response to growth factor	-1.34352	0	1954,3690,7057,116844	MEGF8,ITGB3,THBS1,LRG1	4/540
14_Member	GO Biological Processes	GO:0031333	negative regulation of protein-containing complex assembly	-2.05252	-0.352633	3309,6708,6711	HSPA5,SPTA1,SPTBN1	3/139			8_Summary	GO Biological Processes	GO:0034975	protein folding in endoplasmic reticulum	-5.62273	-3.17282	2923,5034,7184,567,7057,7037,5795,10678	PDIA3,P4HB,HSP90B1,B2M,THBS1,TFRC,PTPRJ,B3GNT2	8/-
14_Member	GO Biological Processes	GO:0050870	positive regulation of T cell activation	-2.04328	-0.346339	60,4860,6708,11151	ACTB,PNP,SPTA1,CORO1A	4/267			8_Member	GO Biological Processes	GO:0034975	protein folding in endoplasmic reticulum	-5.62273	-3.17282	2923,5034,7184	PDIA3,P4HB,HSP90B1	3/11
14_Member	GO Biological Processes	GO:0070663	regulation of leukocyte proliferation	-1.95231	-0.276836	683,4860,6708,11151	BST1,PNP,SPTA1,CORO1A	4/284			8_Member	GO Biological Processes	GO:0006457	protein folding	-2.6267	-0.711316	567,2923,5034,7184	B2M,PDIA3,P4HB,HSP90B1	4/224
14_Member	GO Biological Processes	GO:1903039	positive regulation of leukocyte cell-cell adhesion	-1.92678	-0.258234	60,4860,6708,11151	ACTB,PNP,SPTA1,CORO1A	4/289			8_Member	GO Biological Processes	GO:0034976	response to endoplasmic reticulum stress	-2.48063	-0.582105	2923,5034,7057,7184	PDIA3,P4HB,THBS1,HSP90B1	4/246
14_Member	GO Biological Processes	GO:0051494	negative regulation of cytoskeleton organization	-1.88051	-0.216069	6708,6711,11151	SPTA1,SPTBN1,CORO1A	3/161			8_Member	GO Biological Processes	GO:0001666	response to hypoxia	-2.15748	-0.337553	5034,7037,7057,7184	P4HB,TFRC,THBS1,HSP90B1	4/304
14_Member	GO Biological Processes	GO:1902904	negative regulation of supramolecular fiber organization	-1.86621	-0.208427	6708,6711,11151	SPTA1,SPTBN1,CORO1A	3/163			8_Member	GO Biological Processes	GO:0036293	response to decreased oxygen levels	-2.09481	-0.288309	5034,7037,7057,7184	P4HB,TFRC,THBS1,HSP90B1	4/317
14_Member	GO Biological Processes	GO:0022409	positive regulation of cell-cell adhesion	-1.68108	-0.0506653	60,4860,6708,11151	ACTB,PNP,SPTA1,CORO1A	4/343			8_Member	GO Biological Processes	GO:0070482	response to oxygen levels	-1.9738	-0.183966	5034,7037,7057,7184	P4HB,TFRC,THBS1,HSP90B1	4/344
14_Member	GO Biological Processes	GO:0042129	regulation of T cell proliferation	-1.67886	-0.0503307	4860,6708,11151	PNP,SPTA1,CORO1A	3/192			8_Member	GO Biological Processes	GO:0071345	cellular response to cytokine stimulus	-1.87373	-0.10517	2923,5034,5795,7037,7057,10678	PDIA3,P4HB,PTPRJ,TFRC,THBS1,B3GNT2	6/786
14_Member	GO Biological Processes	GO:0051249	regulation of lymphocyte activation	-1.63203	-0.0115677	60,683,4860,6708,11151	ACTB,BST1,PNP,SPTA1,CORO1A	5/532			9_Summary	GO Biological Processes	GO:0006953	acute-phase response	-5.52565	-3.09778	12,197,2147,7037,669,727,7001,7057,7076,255626	SERPINA3,AHSG,F2,TFRC,BPGM,C5,PRDX2,THBS1,TIMP1,H2BC1	10/-
14_Member	GO Biological Processes	GO:0032271	regulation of protein polymerization	-1.62172	-0.00615974	6708,6711,11151	SPTA1,SPTBN1,CORO1A	3/202			9_Member	GO Biological Processes	GO:0006953	acute-phase response	-5.52565	-3.09778	12,197,2147,7037	SERPINA3,AHSG,F2,TFRC	4/40
14_Member	GO Biological Processes	GO:0051129	negative regulation of cellular component organization	-1.59306	0	999,3309,6708,6711,11151,55937	CDH1,HSPA5,SPTA1,SPTBN1,CORO1A,APOM	6/740			9_Member	GO Biological Processes	GO:0006954	inflammatory response	-5.42281	-3.02543	12,197,669,727,2147,7001,7037,7057,7076,255626	SERPINA3,AHSG,BPGM,C5,F2,PRDX2,TFRC,THBS1,TIMP1,H2BC1	10/635
14_Member	GO Biological Processes	GO:1903037	regulation of leukocyte cell-cell adhesion	-1.46553	0	60,4860,6708,11151	ACTB,PNP,SPTA1,CORO1A	4/401			9_Member	GO Biological Processes	GO:0002526	acute inflammatory response	-4.47663	-2.23268	12,197,2147,7037	SERPINA3,AHSG,F2,TFRC	4/73
14_Member	GO Biological Processes	GO:0050863	regulation of T cell activation	-1.45547	0	60,4860,6708,11151	ACTB,PNP,SPTA1,CORO1A	4/404			10_Summary	GO Biological Processes	GO:0045807	positive regulation of endocytosis	-5.44924	-3.03688	197,567,2219,5795,7018,10584,1954,2147,3107,7057,7184,3105,7001	AHSG,B2M,FCN1,PTPRJ,TF,COLEC10,MEGF8,F2,HLA-C,THBS1,HSP90B1,HLA-A,PRDX2	13/-
14_Member	GO Biological Processes	GO:0002694	regulation of leukocyte activation	-1.43084	0	60,683,4860,6708,11151	ACTB,BST1,PNP,SPTA1,CORO1A	5/603			10_Member	GO Biological Processes	GO:0045807	positive regulation of endocytosis	-5.44924	-3.03688	197,567,2219,5795,7018,10584	AHSG,B2M,FCN1,PTPRJ,TF,COLEC10	6/165
14_Member	GO Biological Processes	GO:0043254	regulation of protein-containing complex assembly	-1.34783	0	3309,6708,6711,11151	HSPA5,SPTA1,SPTBN1,CORO1A	4/438			10_Member	GO Biological Processes	GO:0050766	positive regulation of phagocytosis	-4.3415	-2.14316	197,2219,5795,10584	AHSG,FCN1,PTPRJ,COLEC10	4/79
15_Summary	GO Biological Processes	GO:0032103	positive regulation of response to external stimulus	-5.38591	-2.78588	183,811,2155,3916,4669,5340,7184,7531,8547,10584,79812,60,2771,3690,4035,11151,727,1675,5648,7534	AGT,CALR,F7,LAMP1,NAGLU,PLG,HSP90B1,YWHAE,FCN3,COLEC10,MMRN2,ACTB,GNAI2,ITGB3,LRP1,CORO1A,C5,CFD,MASP1,YWHAZ	20/-			10_Member	GO Biological Processes	GO:0050764	regulation of phagocytosis	-3.81279	-1.69764	197,2219,5795,10584	AHSG,FCN1,PTPRJ,COLEC10	4/108
15_Member	GO Biological Processes	GO:0032103	positive regulation of response to external stimulus	-5.38591	-2.78588	183,811,2155,3916,4669,5340,7184,7531,8547,10584,79812	AGT,CALR,F7,LAMP1,NAGLU,PLG,HSP90B1,YWHAE,FCN3,COLEC10,MMRN2	11/642			10_Member	GO Biological Processes	GO:0032103	positive regulation of response to external stimulus	-3.71908	-1.62273	1954,2147,2219,3107,5795,7057,7184,10584	MEGF8,F2,FCN1,HLA-C,PTPRJ,THBS1,HSP90B1,COLEC10	8/642
15_Member	GO Biological Processes	GO:0002752	cell surface pattern recognition receptor signaling pathway	-4.58321	-2.13098	4669,7531,8547,10584	NAGLU,YWHAE,FCN3,COLEC10	4/56			10_Member	GO Biological Processes	GO:0002831	regulation of response to biotic stimulus	-2.36847	-0.4969	2219,3105,3107,7001,7184,10584	FCN1,HLA-A,HLA-C,PRDX2,HSP90B1,COLEC10	6/616
15_Member	GO Biological Processes	GO:0060627	regulation of vesicle-mediated transport	-4.2665	-1.91632	60,811,2771,3690,3916,4035,8547,10584,11151	ACTB,CALR,GNAI2,ITGB3,LAMP1,LRP1,FCN3,COLEC10,CORO1A	9/561			10_Member	GO Biological Processes	GO:0002429	immune response-activating cell surface receptor signaling pathway	-2.33729	-0.470085	2219,3105,5795,10584	FCN1,HLA-A,PTPRJ,COLEC10	4/270
15_Member	GO Biological Processes	GO:0002220	innate immune response activating cell surface receptor signaling pathway	-4.06016	-1.79501	4669,7531,8547,10584	NAGLU,YWHAE,FCN3,COLEC10	4/76			10_Member	GO Biological Processes	GO:0002768	immune response-regulating cell surface receptor signaling pathway	-2.15255	-0.334565	2219,3105,5795,10584	FCN1,HLA-A,PTPRJ,COLEC10	4/305
15_Member	GO Biological Processes	GO:0031349	positive regulation of defense response	-3.75413	-1.5945	183,3916,4669,7184,7531,8547,10584,79812	AGT,LAMP1,NAGLU,HSP90B1,YWHAE,FCN3,COLEC10,MMRN2	8/514			10_Member	GO Biological Processes	GO:0045088	regulation of innate immune response	-2.02574	-0.230418	2219,3105,3107,7184,10584	FCN1,HLA-A,HLA-C,HSP90B1,COLEC10	5/519
15_Member	GO Biological Processes	GO:0002833	positive regulation of response to biotic stimulus	-3.70906	-1.55965	3916,4669,7184,7531,8547,10584,79812	LAMP1,NAGLU,HSP90B1,YWHAE,FCN3,COLEC10,MMRN2	7/391			10_Member	GO Biological Processes	GO:0045089	positive regulation of innate immune response	-1.91949	-0.142189	2219,3107,7184,10584	FCN1,HLA-C,HSP90B1,COLEC10	4/357
15_Member	GO Biological Processes	GO:0030100	regulation of endocytosis	-3.36551	-1.30787	60,811,3690,4035,8547,10584	ACTB,CALR,ITGB3,LRP1,FCN3,COLEC10	6/318			10_Member	GO Biological Processes	GO:0002833	positive regulation of response to biotic stimulus	-1.78798	-0.0347166	2219,3107,7184,10584	FCN1,HLA-C,HSP90B1,COLEC10	4/391
15_Member	GO Biological Processes	GO:0050778	positive regulation of immune response	-3.34024	-1.29911	727,1675,3916,4669,5648,7184,7531,8547,10584	C5,CFD,LAMP1,NAGLU,MASP1,HSP90B1,YWHAE,FCN3,COLEC10	9/747			10_Member	GO Biological Processes	GO:0002757	immune response-activating signaling pathway	-1.7308	0	2219,3105,5795,10584	FCN1,HLA-A,PTPRJ,COLEC10	4/407
15_Member	GO Biological Processes	GO:0002831	regulation of response to biotic stimulus	-3.23042	-1.22055	3916,4669,7184,7531,7534,8547,10584,79812	LAMP1,NAGLU,HSP90B1,YWHAE,YWHAZ,FCN3,COLEC10,MMRN2	8/616			10_Member	GO Biological Processes	GO:0002764	immune response-regulating signaling pathway	-1.52712	0	2219,3105,5795,10584	FCN1,HLA-A,PTPRJ,COLEC10	4/471
15_Member	GO Biological Processes	GO:0002253	activation of immune response	-3.2242	-1.22027	727,1675,4669,5648,7531,8547,10584	C5,CFD,NAGLU,MASP1,YWHAE,FCN3,COLEC10	7/471			10_Member	GO Biological Processes	GO:0031349	positive regulation of defense response	-1.40894	0	2219,3107,7184,10584	FCN1,HLA-C,HSP90B1,COLEC10	4/514
15_Member	GO Biological Processes	GO:0045089	positive regulation of innate immune response	-3.10278	-1.14673	3916,4669,7184,7531,8547,10584	LAMP1,NAGLU,HSP90B1,YWHAE,FCN3,COLEC10	6/357			11_Summary	GO Biological Processes	GO:0030099	myeloid cell differentiation	-4.75722	-2.44025	645,669,2811,5795,6521,7018,7037,12,60,567,6708,7001	BLVRB,BPGM,GP1BA,PTPRJ,SLC4A1,TF,TFRC,SERPINA3,ACTB,B2M,SPTA1,PRDX2	12/-
15_Member	GO Biological Processes	GO:0045088	regulation of innate immune response	-2.97833	-1.06052	3916,4669,7184,7531,7534,8547,10584	LAMP1,NAGLU,HSP90B1,YWHAE,YWHAZ,FCN3,COLEC10	7/519			11_Member	GO Biological Processes	GO:0030099	myeloid cell differentiation	-4.75722	-2.44025	645,669,2811,5795,6521,7018,7037	BLVRB,BPGM,GP1BA,PTPRJ,SLC4A1,TF,TFRC	7/328
15_Member	GO Biological Processes	GO:0045807	positive regulation of endocytosis	-2.78389	-0.9302	811,4035,8547,10584	CALR,LRP1,FCN3,COLEC10	4/165			11_Member	GO Biological Processes	GO:0048871	multicellular organismal-level homeostasis	-4.3456	-2.14316	12,60,567,669,6521,6708,7001,7018,7037	SERPINA3,ACTB,B2M,BPGM,SLC4A1,SPTA1,PRDX2,TF,TFRC	9/677
15_Member	GO Biological Processes	GO:0050766	positive regulation of phagocytosis	-2.73909	-0.893082	811,8547,10584	CALR,FCN3,COLEC10	3/79			11_Member	GO Biological Processes	GO:0030097	hemopoiesis	-4.13584	-1.98045	567,645,669,2811,5795,6521,6708,7018,7037	B2M,BLVRB,BPGM,GP1BA,PTPRJ,SLC4A1,SPTA1,TF,TFRC	9/721
15_Member	GO Biological Processes	GO:0002221	pattern recognition receptor signaling pathway	-2.49747	-0.700304	4669,7531,8547,10584	NAGLU,YWHAE,FCN3,COLEC10	4/198			11_Member	GO Biological Processes	GO:0061515	myeloid cell development	-2.8313	-0.872586	669,2811,6521	BPGM,GP1BA,SLC4A1	3/90
15_Member	GO Biological Processes	GO:0002758	innate immune response-activating signaling pathway	-2.36315	-0.582305	4669,7531,8547,10584	NAGLU,YWHAE,FCN3,COLEC10	4/216			11_Member	GO Biological Processes	GO:0048872	homeostasis of number of cells	-2.07151	-0.268763	669,6521,6708,7001	BPGM,SLC4A1,SPTA1,PRDX2	4/322
15_Member	GO Biological Processes	GO:0050764	regulation of phagocytosis	-2.35472	-0.57918	811,8547,10584	CALR,FCN3,COLEC10	3/108			12_Summary	GO Biological Processes	GO:0030193	regulation of blood coagulation	-4.54867	-2.28433	2147,2811,7001,7057,5795,727,3105,3690,7076,2923,7018,5034	F2,GP1BA,PRDX2,THBS1,PTPRJ,C5,HLA-A,ITGB3,TIMP1,PDIA3,TF,P4HB	12/-
15_Member	GO Biological Processes	GO:0002218	activation of innate immune response	-2.19651	-0.453155	4669,7531,8547,10584	NAGLU,YWHAE,FCN3,COLEC10	4/241			12_Member	GO Biological Processes	GO:0030193	regulation of blood coagulation	-4.54867	-2.28433	2147,2811,7001,7057	F2,GP1BA,PRDX2,THBS1	4/70
15_Member	GO Biological Processes	GO:0002429	immune response-activating cell surface receptor signaling pathway	-2.02673	-0.334173	4669,7531,8547,10584	NAGLU,YWHAE,FCN3,COLEC10	4/270			12_Member	GO Biological Processes	GO:1900046	regulation of hemostasis	-4.50029	-2.24587	2147,2811,7001,7057	F2,GP1BA,PRDX2,THBS1	4/72
15_Member	GO Biological Processes	GO:0002768	immune response-regulating cell surface receptor signaling pathway	-1.84852	-0.197483	4669,7531,8547,10584	NAGLU,YWHAE,FCN3,COLEC10	4/305			12_Member	GO Biological Processes	GO:0030194	positive regulation of blood coagulation	-4.43686	-2.21201	2147,7001,7057	F2,PRDX2,THBS1	3/26
15_Member	GO Biological Processes	GO:0002757	immune response-activating signaling pathway	-1.44551	0	4669,7531,8547,10584	NAGLU,YWHAE,FCN3,COLEC10	4/407			12_Member	GO Biological Processes	GO:1900048	positive regulation of hemostasis	-4.43686	-2.21201	2147,7001,7057	F2,PRDX2,THBS1	3/26
16_Summary	GO Biological Processes	GO:0002685	regulation of leukocyte migration	-5.13052	-2.55335	683,727,811,2155,3674,3690,11151,999,4035,79812	BST1,C5,CALR,F7,ITGA2B,ITGB3,CORO1A,CDH1,LRP1,MMRN2	10/-			12_Member	GO Biological Processes	GO:0050818	regulation of coagulation	-4.40765	-2.18881	2147,2811,7001,7057	F2,GP1BA,PRDX2,THBS1	4/76
16_Member	GO Biological Processes	GO:0002685	regulation of leukocyte migration	-5.13052	-2.55335	683,727,811,2155,3674,3690,11151	BST1,C5,CALR,F7,ITGA2B,ITGB3,CORO1A	7/233			12_Member	GO Biological Processes	GO:0050820	positive regulation of coagulation	-4.24641	-2.07381	2147,7001,7057	F2,PRDX2,THBS1	3/30
16_Member	GO Biological Processes	GO:0002687	positive regulation of leukocyte migration	-3.9833	-1.73794	811,2155,3674,3690,11151	CALR,F7,ITGA2B,ITGB3,CORO1A	5/152			12_Member	GO Biological Processes	GO:0010543	regulation of platelet activation	-3.45539	-1.40443	2147,2811,5795	F2,GP1BA,PTPRJ	3/55
16_Member	GO Biological Processes	GO:0002688	regulation of leukocyte chemotaxis	-3.21825	-1.22027	683,727,811,2155	BST1,C5,CALR,F7	4/126			12_Member	GO Biological Processes	GO:0061041	regulation of wound healing	-3.3941	-1.3562	2147,2811,7001,7057	F2,GP1BA,PRDX2,THBS1	4/139
16_Member	GO Biological Processes	GO:0071675	regulation of mononuclear cell migration	-2.93605	-1.03734	727,811,3690,11151	C5,CALR,ITGB3,CORO1A	4/150			12_Member	GO Biological Processes	GO:0090303	positive regulation of wound healing	-3.24171	-1.22882	2147,7001,7057	F2,PRDX2,THBS1	3/65
16_Member	GO Biological Processes	GO:0071677	positive regulation of mononuclear cell migration	-2.47308	-0.68506	811,3690,11151	CALR,ITGB3,CORO1A	3/98			12_Member	GO Biological Processes	GO:0032102	negative regulation of response to external stimulus	-3.05572	-1.06933	727,2147,2811,3105,7001,7057	C5,F2,GP1BA,HLA-A,PRDX2,THBS1	6/449
16_Member	GO Biological Processes	GO:0050920	regulation of chemotaxis	-2.37743	-0.594803	683,727,811,2155	BST1,C5,CALR,F7	4/214			12_Member	GO Biological Processes	GO:1903036	positive regulation of response to wounding	-3.04353	-1.05998	2147,7001,7057	F2,PRDX2,THBS1	3/76
16_Member	GO Biological Processes	GO:0030336	negative regulation of cell migration	-2.16005	-0.424782	727,811,999,4035,79812	C5,CALR,CDH1,LRP1,MMRN2	5/391			12_Member	GO Biological Processes	GO:1903034	regulation of response to wounding	-2.98288	-1.00498	2147,2811,7001,7057	F2,GP1BA,PRDX2,THBS1	4/179
16_Member	GO Biological Processes	GO:2000146	negative regulation of cell motility	-2.09322	-0.387389	727,811,999,4035,79812	C5,CALR,CDH1,LRP1,MMRN2	5/406			12_Member	GO Biological Processes	GO:0051282	regulation of sequestering of calcium ion	-2.32378	-0.46304	2147,2811,3690	F2,GP1BA,ITGB3	3/136
16_Member	GO Biological Processes	GO:0040013	negative regulation of locomotion	-2.01696	-0.327289	727,811,999,4035,79812	C5,CALR,CDH1,LRP1,MMRN2	5/424			12_Member	GO Biological Processes	GO:2000377	regulation of reactive oxygen species metabolic process	-2.20594	-0.372158	2147,7001,7057	F2,PRDX2,THBS1	3/150
17_Summary	GO Biological Processes	GO:0021762	substantia nigra development	-4.92544	-2.40067	60,3309,7531,59345,999,2316,4669,7846	ACTB,HSPA5,YWHAE,GNB4,CDH1,FLNA,NAGLU,TUBA1A	8/-			12_Member	GO Biological Processes	GO:0045861	negative regulation of proteolysis	-2.19799	-0.36821	2147,7057,7076	F2,THBS1,TIMP1	3/151
17_Member	GO Biological Processes	GO:0021762	substantia nigra development	-4.92544	-2.40067	60,3309,7531,59345	ACTB,HSPA5,YWHAE,GNB4	4/46			12_Member	GO Biological Processes	GO:2001236	regulation of extrinsic apoptotic signaling pathway	-2.07816	-0.273545	2923,7001,7057	PDIA3,PRDX2,THBS1	3/167
17_Member	GO Biological Processes	GO:0048857	neural nucleus development	-4.22456	-1.89517	60,3309,7531,59345	ACTB,HSPA5,YWHAE,GNB4	4/69			12_Member	GO Biological Processes	GO:0051897	positive regulation of phosphatidylinositol 3-kinase/protein kinase B signal transduction	-1.77322	-0.0216241	2147,5795,7057	F2,PTPRJ,THBS1	3/217
17_Member	GO Biological Processes	GO:0030901	midbrain development	-3.77505	-1.60681	60,3309,7531,59345	ACTB,HSPA5,YWHAE,GNB4	4/90			12_Member	GO Biological Processes	GO:0030162	regulation of proteolysis	-1.75904	-0.00910746	2147,7018,7057,7076	F2,TF,THBS1,TIMP1	4/399
17_Member	GO Biological Processes	GO:0007420	brain development	-2.64365	-0.819806	60,999,2316,3309,4669,7531,7846,59345	ACTB,CDH1,FLNA,HSPA5,NAGLU,YWHAE,TUBA1A,GNB4	8/762			12_Member	GO Biological Processes	GO:2001233	regulation of apoptotic signaling pathway	-1.73429	0	2923,5034,7001,7057	PDIA3,P4HB,PRDX2,THBS1	4/406
18_Summary	GO Biological Processes	GO:0051051	negative regulation of transport	-4.88053	-2.37505	183,2770,2771,2775,3690,7529,7531,9446,11151,2316,2783,4313,221476	AGT,GNAI1,GNAI2,GNAO1,ITGB3,YWHAB,YWHAE,GSTO1,CORO1A,FLNA,GNB2,MMP2,PI16	13/-			12_Member	GO Biological Processes	GO:0051248	negative regulation of protein metabolic process	-1.60059	0	2147,3690,5795,7057,7076	F2,ITGB3,PTPRJ,THBS1,TIMP1	5/667
18_Member	GO Biological Processes	GO:0051051	negative regulation of transport	-4.88053	-2.37505	183,2770,2771,2775,3690,7529,7531,9446,11151	AGT,GNAI1,GNAI2,GNAO1,ITGB3,YWHAB,YWHAE,GSTO1,CORO1A	9/468			12_Member	GO Biological Processes	GO:0051896	regulation of phosphatidylinositol 3-kinase/protein kinase B signal transduction	-1.37354	0	2147,5795,7057	F2,PTPRJ,THBS1	3/311
18_Member	GO Biological Processes	GO:0010959	regulation of metal ion transport	-4.69298	-2.22372	183,2316,2771,2783,3690,7531,9446,11151	AGT,FLNA,GNAI2,GNB2,ITGB3,YWHAE,GSTO1,CORO1A	8/377			13_Summary	GO Biological Processes	GO:0046626	regulation of insulin receptor signaling pathway	-4.3853	-2.17611	197,645,1509,5795,1954,2202,3690,116844	AHSG,BLVRB,CTSD,PTPRJ,MEGF8,EFEMP1,ITGB3,LRG1	8/-
18_Member	GO Biological Processes	GO:1904062	regulation of monoatomic cation transmembrane transport	-4.53731	-2.10944	183,2316,2783,3690,7531,9446,11151	AGT,FLNA,GNB2,ITGB3,YWHAE,GSTO1,CORO1A	7/288			13_Member	GO Biological Processes	GO:0046626	regulation of insulin receptor signaling pathway	-4.3853	-2.17611	197,645,1509,5795	AHSG,BLVRB,CTSD,PTPRJ	4/77
18_Member	GO Biological Processes	GO:0034765	regulation of monoatomic ion transmembrane transport	-4.26501	-1.91632	183,2316,2783,3690,7531,9446,11151	AGT,FLNA,GNB2,ITGB3,YWHAE,GSTO1,CORO1A	7/318			13_Member	GO Biological Processes	GO:1900076	regulation of cellular response to insulin stimulus	-4.29885	-2.11739	197,645,1509,5795	AHSG,BLVRB,CTSD,PTPRJ	4/81
18_Member	GO Biological Processes	GO:0043269	regulation of monoatomic ion transport	-4.15769	-1.8646	183,2316,2771,2783,3690,7531,9446,11151	AGT,FLNA,GNAI2,GNB2,ITGB3,YWHAE,GSTO1,CORO1A	8/449			13_Member	GO Biological Processes	GO:0046627	negative regulation of insulin receptor signaling pathway	-3.57815	-1.49983	197,645,5795	AHSG,BLVRB,PTPRJ	3/50
18_Member	GO Biological Processes	GO:0034762	regulation of transmembrane transport	-3.34146	-1.29911	183,2316,2783,3690,7531,9446,11151	AGT,FLNA,GNB2,ITGB3,YWHAE,GSTO1,CORO1A	7/450			13_Member	GO Biological Processes	GO:1900077	negative regulation of cellular response to insulin stimulus	-3.5526	-1.48128	197,645,5795	AHSG,BLVRB,PTPRJ	3/51
18_Member	GO Biological Processes	GO:0051924	regulation of calcium ion transport	-3.07179	-1.12749	2771,3690,7531,9446,11151	GNAI2,ITGB3,YWHAE,GSTO1,CORO1A	5/240			13_Member	GO Biological Processes	GO:0007167	enzyme-linked receptor protein signaling pathway	-2.17574	-0.351899	645,1954,2202,3690,5795,116844	BLVRB,MEGF8,EFEMP1,ITGB3,PTPRJ,LRG1	6/676
18_Member	GO Biological Processes	GO:1903169	regulation of calcium ion transmembrane transport	-2.85291	-0.979142	3690,7531,9446,11151	ITGB3,YWHAE,GSTO1,CORO1A	4/158			13_Member	GO Biological Processes	GO:0007169	cell surface receptor protein tyrosine kinase signaling pathway	-1.58074	0	645,2202,3690,5795	BLVRB,EFEMP1,ITGB3,PTPRJ	4/453
18_Member	GO Biological Processes	GO:1903522	regulation of blood circulation	-2.80302	-0.944418	183,2775,4313,7531,9446	AGT,GNAO1,MMP2,YWHAE,GSTO1	5/276			14_Summary	GO Biological Processes	GO:0030036	actin cytoskeleton organization	-4.20287	-2.03896	60,832,6708,6710,7148,7184,8407,79784,2147,6678,345,567,999,7037,7057,1954,3690	ACTB,CAPZB,SPTA1,SPTB,TNXB,HSP90B1,TAGLN2,MYH14,F2,SPARC,APOC3,B2M,CDH1,TFRC,THBS1,MEGF8,ITGB3	17/-
18_Member	GO Biological Processes	GO:1904063	negative regulation of cation transmembrane transport	-2.72345	-0.88155	183,7531,9446	AGT,YWHAE,GSTO1	3/80			14_Member	GO Biological Processes	GO:0030036	actin cytoskeleton organization	-4.20287	-2.03896	60,832,6708,6710,7148,7184,8407,79784	ACTB,CAPZB,SPTA1,SPTB,TNXB,HSP90B1,TAGLN2,MYH14	8/546
18_Member	GO Biological Processes	GO:0034766	negative regulation of monoatomic ion transmembrane transport	-2.64823	-0.822424	183,7531,9446	AGT,YWHAE,GSTO1	3/85			14_Member	GO Biological Processes	GO:0051693	actin filament capping	-4.0429	-1.8917	832,6708,6710	CAPZB,SPTA1,SPTB	3/35
18_Member	GO Biological Processes	GO:0051279	regulation of release of sequestered calcium ion into cytosol	-2.64823	-0.822424	3690,9446,11151	ITGB3,GSTO1,CORO1A	3/85			14_Member	GO Biological Processes	GO:0030835	negative regulation of actin filament depolymerization	-3.83569	-1.70489	832,6708,6710	CAPZB,SPTA1,SPTB	3/41
18_Member	GO Biological Processes	GO:0044057	regulation of system process	-2.6412	-0.819319	183,2770,2775,4313,7531,9446,221476	AGT,GNAI1,GNAO1,MMP2,YWHAE,GSTO1,PI16	7/595			14_Member	GO Biological Processes	GO:0030029	actin filament-based process	-3.82204	-1.69913	60,832,6708,6710,7148,7184,8407,79784	ACTB,CAPZB,SPTA1,SPTB,TNXB,HSP90B1,TAGLN2,MYH14	8/620
18_Member	GO Biological Processes	GO:0008016	regulation of heart contraction	-2.3212	-0.554364	183,2775,7531,9446	AGT,GNAO1,YWHAE,GSTO1	4/222			14_Member	GO Biological Processes	GO:0030837	negative regulation of actin filament polymerization	-3.52756	-1.46654	832,6708,6710	CAPZB,SPTA1,SPTB	3/52
18_Member	GO Biological Processes	GO:0043271	negative regulation of monoatomic ion transport	-2.27878	-0.520476	183,7531,9446	AGT,YWHAE,GSTO1	3/115			14_Member	GO Biological Processes	GO:0030834	regulation of actin filament depolymerization	-3.43225	-1.38459	832,6708,6710	CAPZB,SPTA1,SPTB	3/56
18_Member	GO Biological Processes	GO:0034763	negative regulation of transmembrane transport	-2.09588	-0.387389	183,7531,9446	AGT,YWHAE,GSTO1	3/134			14_Member	GO Biological Processes	GO:0022604	regulation of cell morphogenesis	-3.39814	-1.35701	832,2147,6678,6708,79784	CAPZB,F2,SPARC,SPTA1,MYH14	5/250
18_Member	GO Biological Processes	GO:0090257	regulation of muscle system process	-2.04884	-0.350433	183,2770,9446,221476	AGT,GNAI1,GSTO1,PI16	4/266			14_Member	GO Biological Processes	GO:0051129	negative regulation of cellular component organization	-3.30698	-1.27863	345,567,832,999,6708,6710,7037,7057	APOC3,B2M,CAPZB,CDH1,SPTA1,SPTB,TFRC,THBS1	8/740
19_Summary	GO Biological Processes	GO:0090181	regulation of cholesterol metabolic process	-4.49311	-2.07307	183,1066,2770,2784,70,999,2155,2782,12,811,2775,4669,4313	AGT,CES1,GNAI1,GNB3,ACTC1,CDH1,F7,GNB1,SERPINA3,CALR,GNAO1,NAGLU,MMP2	13/-			14_Member	GO Biological Processes	GO:0032272	negative regulation of protein polymerization	-3.22228	-1.21241	832,6708,6710	CAPZB,SPTA1,SPTB	3/66
19_Member	GO Biological Processes	GO:0090181	regulation of cholesterol metabolic process	-4.49311	-2.07307	183,1066,2770,2784	AGT,CES1,GNAI1,GNB3	4/59			14_Member	GO Biological Processes	GO:1901880	negative regulation of protein depolymerization	-3.11186	-1.11681	832,6708,6710	CAPZB,SPTA1,SPTB	3/72
19_Member	GO Biological Processes	GO:0090205	positive regulation of cholesterol metabolic process	-3.93865	-1.71226	183,1066,2770	AGT,CES1,GNAI1	3/31			14_Member	GO Biological Processes	GO:0043242	negative regulation of protein-containing complex disassembly	-2.94787	-0.977829	832,6708,6710	CAPZB,SPTA1,SPTB	3/82
19_Member	GO Biological Processes	GO:0097305	response to alcohol	-3.66832	-1.53351	70,999,1066,2155,2770,2782	ACTC1,CDH1,CES1,F7,GNAI1,GNB1	6/279			14_Member	GO Biological Processes	GO:1901879	regulation of protein depolymerization	-2.75091	-0.810569	832,6708,6710	CAPZB,SPTA1,SPTB	3/96
19_Member	GO Biological Processes	GO:0045940	positive regulation of steroid metabolic process	-3.48178	-1.39634	183,1066,2770	AGT,CES1,GNAI1	3/44			14_Member	GO Biological Processes	GO:0032535	regulation of cellular component size	-2.68713	-0.761937	832,999,1954,6708,6710	CAPZB,CDH1,MEGF8,SPTA1,SPTB	5/361
19_Member	GO Biological Processes	GO:0097306	cellular response to alcohol	-3.39679	-1.32547	999,1066,2770,2782	CDH1,CES1,GNAI1,GNB1	4/113			14_Member	GO Biological Processes	GO:0097435	supramolecular fiber organization	-2.57077	-0.662605	567,832,6708,7148,7184,8407	B2M,CAPZB,SPTA1,TNXB,HSP90B1,TAGLN2	6/560
19_Member	GO Biological Processes	GO:0019218	regulation of steroid metabolic process	-3.28444	-1.27154	183,1066,2770,2784	AGT,CES1,GNAI1,GNB3	4/121			14_Member	GO Biological Processes	GO:0030833	regulation of actin filament polymerization	-2.37841	-0.502435	832,6708,6710	CAPZB,SPTA1,SPTB	3/130
19_Member	GO Biological Processes	GO:0019216	regulation of lipid metabolic process	-2.31875	-0.553642	12,183,1066,2770,2784	SERPINA3,AGT,CES1,GNAI1,GNB3	5/358			14_Member	GO Biological Processes	GO:0043244	regulation of protein-containing complex disassembly	-2.3327	-0.467661	832,6708,6710	CAPZB,SPTA1,SPTB	3/135
19_Member	GO Biological Processes	GO:1901654	response to ketone	-2.26065	-0.505722	811,2155,2770,2782	CALR,F7,GNAI1,GNB1	4/231			14_Member	GO Biological Processes	GO:0031333	negative regulation of protein-containing complex assembly	-2.29744	-0.445876	832,6708,6710	CAPZB,SPTA1,SPTB	3/139
19_Member	GO Biological Processes	GO:0045834	positive regulation of lipid metabolic process	-2.00272	-0.320212	183,1066,2770	AGT,CES1,GNAI1	3/145			14_Member	GO Biological Processes	GO:0007015	actin filament organization	-2.27638	-0.428296	832,6708,7184,8407	CAPZB,SPTA1,HSP90B1,TAGLN2	4/281
19_Member	GO Biological Processes	GO:0062013	positive regulation of small molecule metabolic process	-1.8313	-0.182895	183,1066,2770	AGT,CES1,GNAI1	3/168			14_Member	GO Biological Processes	GO:0008360	regulation of cell shape	-2.27172	-0.425702	2147,6708,79784	F2,SPTA1,MYH14	3/142
19_Member	GO Biological Processes	GO:0062012	regulation of small molecule metabolic process	-1.60956	-0.000471362	183,1066,2770,2784	AGT,CES1,GNAI1,GNB3	4/361			14_Member	GO Biological Processes	GO:0008064	regulation of actin polymerization or depolymerization	-2.20594	-0.372158	832,6708,6710	CAPZB,SPTA1,SPTB	3/150
19_Member	GO Biological Processes	GO:0010817	regulation of hormone levels	-1.53144	0	183,2770,2775,2784,4669	AGT,GNAI1,GNAO1,GNB3,NAGLU	5/566			14_Member	GO Biological Processes	GO:0030832	regulation of actin filament length	-2.18226	-0.356449	832,6708,6710	CAPZB,SPTA1,SPTB	3/153
19_Member	GO Biological Processes	GO:0071396	cellular response to lipid	-1.46253	0	811,1066,2770,2782,4313	CALR,CES1,GNAI1,GNB1,MMP2	5/591			14_Member	GO Biological Processes	GO:0051494	negative regulation of cytoskeleton organization	-2.12155	-0.309339	832,6708,6710	CAPZB,SPTA1,SPTB	3/161
20_Summary	GO Biological Processes	GO:0001568	blood vessel development	-4.39413	-1.98933	59,3674,3690,4035,4313,4669,5340,7534,79812,6678,55036,183,2771,7846	ACTA2,ITGA2B,ITGB3,LRP1,MMP2,NAGLU,PLG,YWHAZ,MMRN2,SPARC,CCDC40,AGT,GNAI2,TUBA1A	14/-			14_Member	GO Biological Processes	GO:1902904	negative regulation of supramolecular fiber organization	-2.10689	-0.298492	832,6708,6710	CAPZB,SPTA1,SPTB	3/163
20_Member	GO Biological Processes	GO:0001568	blood vessel development	-4.39413	-1.98933	59,3674,3690,4035,4313,4669,5340,7534,79812	ACTA2,ITGA2B,ITGB3,LRP1,MMP2,NAGLU,PLG,YWHAZ,MMRN2	9/540			14_Member	GO Biological Processes	GO:0090066	regulation of anatomical structure size	-2.0359	-0.238739	832,999,1954,6708,6710	CAPZB,CDH1,MEGF8,SPTA1,SPTB	5/516
20_Member	GO Biological Processes	GO:0001944	vasculature development	-4.24283	-1.90711	59,3674,3690,4035,4313,4669,5340,7534,79812	ACTA2,ITGA2B,ITGB3,LRP1,MMP2,NAGLU,PLG,YWHAZ,MMRN2	9/565			14_Member	GO Biological Processes	GO:0010639	negative regulation of organelle organization	-1.96954	-0.181515	832,6708,6710,7037	CAPZB,SPTA1,SPTB,TFRC	4/345
20_Member	GO Biological Processes	GO:0035239	tube morphogenesis	-3.52254	-1.415	3674,3690,4035,4313,4669,6678,7534,55036,79812	ITGA2B,ITGB3,LRP1,MMP2,NAGLU,SPARC,YWHAZ,CCDC40,MMRN2	9/705			14_Member	GO Biological Processes	GO:0032956	regulation of actin cytoskeleton organization	-1.91949	-0.142189	832,3690,6708,6710	CAPZB,ITGB3,SPTA1,SPTB	4/357
20_Member	GO Biological Processes	GO:0048514	blood vessel morphogenesis	-3.37034	-1.30865	3674,3690,4035,4313,4669,7534,79812	ITGA2B,ITGB3,LRP1,MMP2,NAGLU,YWHAZ,MMRN2	7/445			14_Member	GO Biological Processes	GO:0032271	regulation of protein polymerization	-1.85558	-0.0921849	832,6708,6710	CAPZB,SPTA1,SPTB	3/202
20_Member	GO Biological Processes	GO:0014823	response to activity	-2.66289	-0.829915	183,3690,4313	AGT,ITGB3,MMP2	3/84			14_Member	GO Biological Processes	GO:0032970	regulation of actin filament-based process	-1.74837	-9.25572e-05	832,3690,6708,6710	CAPZB,ITGB3,SPTA1,SPTB	4/402
20_Member	GO Biological Processes	GO:0048661	positive regulation of smooth muscle cell proliferation	-2.47308	-0.68506	2771,3690,4313	GNAI2,ITGB3,MMP2	3/98			14_Member	GO Biological Processes	GO:0043254	regulation of protein-containing complex assembly	-1.62751	0	832,6708,6710,7037	CAPZB,SPTA1,SPTB,TFRC	4/438
20_Member	GO Biological Processes	GO:0001525	angiogenesis	-2.34951	-0.57748	3674,3690,4313,7534,79812	ITGA2B,ITGB3,MMP2,YWHAZ,MMRN2	5/352			14_Member	GO Biological Processes	GO:0110053	regulation of actin filament organization	-1.51126	0	832,6708,6710	CAPZB,SPTA1,SPTB	3/274
20_Member	GO Biological Processes	GO:0070372	regulation of ERK1 and ERK2 cascade	-1.85803	-0.203013	59,2771,3690,7534	ACTA2,GNAI2,ITGB3,YWHAZ	4/303			14_Member	GO Biological Processes	GO:0051493	regulation of cytoskeleton organization	-1.3266	0	832,3690,6708,6710	CAPZB,ITGB3,SPTA1,SPTB	4/547
20_Member	GO Biological Processes	GO:0048660	regulation of smooth muscle cell proliferation	-1.80422	-0.160398	2771,3690,4313	GNAI2,ITGB3,MMP2	3/172			15_Summary	GO Biological Processes	GO:0031638	zymogen activation	-3.80428	-1.69675	2219,5648,255626,5034	FCN1,MASP1,H2BC1,P4HB	4/-
20_Member	GO Biological Processes	GO:0070374	positive regulation of ERK1 and ERK2 cascade	-1.62729	-0.00928307	59,2771,3690	ACTA2,GNAI2,ITGB3	3/201			15_Member	GO Biological Processes	GO:0031638	zymogen activation	-3.80428	-1.69675	2219,5648,255626	FCN1,MASP1,H2BC1	3/42
20_Member	GO Biological Processes	GO:0009612	response to mechanical stimulus	-1.4875	0	3690,4313,7846	ITGB3,MMP2,TUBA1A	3/228			15_Member	GO Biological Processes	GO:0016485	protein processing	-2.79768	-0.846934	2219,5034,5648,255626	FCN1,P4HB,MASP1,H2BC1	4/201
											16_Summary	GO Biological Processes	GO:0044403	biological process involved in symbiotic interaction	-2.8056	-0.852216	2147,3690,4684,7037	F2,ITGB3,NCAM1,TFRC	4/-
Asymptomatic HD vs Controls-GO Cellular Components											16_Member	GO Biological Processes	GO:0044403	biological process involved in symbiotic interaction	-2.8056	-0.852216	2147,3690,4684,7037	F2,ITGB3,NCAM1,TFRC	4/200
											16_Member	GO Biological Processes	GO:0044409	symbiont entry into host	-2.47587	-0.582105	3690,4684,7037	ITGB3,NCAM1,TFRC	3/120
GroupID	Category	Term	Description	LogP	Log(q-value)	Genes	Symbols	InTerm_InList			16_Member	GO Biological Processes	GO:0046718	symbiont entry into host cell	-2.47587	-0.582105	3690,4684,7037	ITGB3,NCAM1,TFRC	3/120
1_Summary	GO Cellular Components	GO:0030055	cell-substrate junction	-24.4423	-21.1461	60,70,87,811,2316,2783,2923,3309,3674,3690,3987,4035,6251,7094,7184,7529,7531,7534,7791,10097,10487,10544,10890,29780,83706,999,3916	ACTB,ACTC1,ACTN1,CALR,FLNA,GNB2,PDIA3,HSPA5,ITGA2B,ITGB3,LIMS1,LRP1,RSU1,TLN1,HSP90B1,YWHAB,YWHAE,YWHAZ,ZYX,ACTR2,CAP1,PROCR,RAB10,PARVB,FERMT3,CDH1,LAMP1	27/-			16_Member	GO Biological Processes	GO:0051701	biological process involved in interaction with host	-2.12895	-0.314826	3690,4684,7037	ITGB3,NCAM1,TFRC	3/160
1_Member	GO Cellular Components	GO:0030055	cell-substrate junction	-24.4423	-21.1461	60,70,87,811,2316,2783,2923,3309,3674,3690,3987,4035,6251,7094,7184,7529,7531,7534,7791,10097,10487,10544,10890,29780,83706	ACTB,ACTC1,ACTN1,CALR,FLNA,GNB2,PDIA3,HSPA5,ITGA2B,ITGB3,LIMS1,LRP1,RSU1,TLN1,HSP90B1,YWHAB,YWHAE,YWHAZ,ZYX,ACTR2,CAP1,PROCR,RAB10,PARVB,FERMT3	25/433			16_Member	GO Biological Processes	GO:0019058	viral life cycle	-1.90842	-0.134635	3690,4684,7037	ITGB3,NCAM1,TFRC	3/193
1_Member	GO Cellular Components	GO:0005925	focal adhesion	-23.2552	-20.26	60,70,87,811,2316,2783,2923,3309,3674,3690,3987,4035,6251,7094,7184,7529,7531,7534,7791,10097,10487,10544,10890,29780	ACTB,ACTC1,ACTN1,CALR,FLNA,GNB2,PDIA3,HSPA5,ITGA2B,ITGB3,LIMS1,LRP1,RSU1,TLN1,HSP90B1,YWHAB,YWHAE,YWHAZ,ZYX,ACTR2,CAP1,PROCR,RAB10,PARVB	24/423			16_Member	GO Biological Processes	GO:0016032	viral process	-1.50725	0	3690,4684,7037	ITGB3,NCAM1,TFRC	3/275
1_Member	GO Cellular Components	GO:0048471	perinuclear region of cytoplasm	-4.07085	-2.49063	811,999,2316,2783,3916,3987,7184,7529,10544,10890	CALR,CDH1,FLNA,GNB2,LAMP1,LIMS1,HSP90B1,YWHAB,PROCR,RAB10	10/739			17_Summary	GO Biological Processes	GO:0072659	protein localization to plasma membrane	-2.8056	-0.852216	286,999,6521,7184	ANK1,CDH1,SLC4A1,HSP90B1	4/-
2_Summary	GO Cellular Components	GO:0072562	blood microparticle	-18.4306	-15.6115	12,58,60,70,72,183,213,1356,3310,3311,3674,5340,7534,8547,28442	SERPINA3,ACTA1,ACTB,ACTC1,ACTG2,AGT,ALB,CP,HSPA6,HSPA7,ITGA2B,PLG,YWHAZ,FCN3,IGHV3-23	15/-			17_Member	GO Biological Processes	GO:0072659	protein localization to plasma membrane	-2.8056	-0.852216	286,999,6521,7184	ANK1,CDH1,SLC4A1,HSP90B1	4/200
2_Member	GO Cellular Components	GO:0072562	blood microparticle	-18.4306	-15.6115	12,58,60,70,72,183,213,1356,3310,3311,3674,5340,7534,8547,28442	SERPINA3,ACTA1,ACTB,ACTC1,ACTG2,AGT,ALB,CP,HSPA6,HSPA7,ITGA2B,PLG,YWHAZ,FCN3,IGHV3-23	15/145			17_Member	GO Biological Processes	GO:1990778	protein localization to cell periphery	-2.50606	-0.605004	286,999,6521,7184	ANK1,CDH1,SLC4A1,HSP90B1	4/242
3_Summary	GO Cellular Components	GO:0015629	actin cytoskeleton	-13.282	-10.5879	58,59,60,70,72,87,226,999,2316,6708,6711,7791,9948,10097,10487,11151,29780,83706,811,2775,3690,5340,7534,22908,2770,10890,3987,7094	ACTA1,ACTA2,ACTB,ACTC1,ACTG2,ACTN1,ALDOA,CDH1,FLNA,SPTA1,SPTBN1,ZYX,WDR1,ACTR2,CAP1,CORO1A,PARVB,FERMT3,CALR,GNAO1,ITGB3,PLG,YWHAZ,SACM1L,GNAI1,RAB10,LIMS1,TLN1	28/-			17_Member	GO Biological Processes	GO:0072657	protein localization to membrane	-1.50411	0	286,999,6521,7184	ANK1,CDH1,SLC4A1,HSP90B1	4/479
3_Member	GO Cellular Components	GO:0015629	actin cytoskeleton	-13.282	-10.5879	58,59,60,70,72,87,226,999,2316,6708,6711,7791,9948,10097,10487,11151,29780,83706	ACTA1,ACTA2,ACTB,ACTC1,ACTG2,ACTN1,ALDOA,CDH1,FLNA,SPTA1,SPTBN1,ZYX,WDR1,ACTR2,CAP1,CORO1A,PARVB,FERMT3	18/545			18_Summary	GO Biological Processes	GO:1900182	positive regulation of protein localization to nucleus	-2.70025	-0.77083	999,2147,7037,567,7001,1954,5795,1066,7057	CDH1,F2,TFRC,B2M,PRDX2,MEGF8,PTPRJ,CES1,THBS1	9/-
3_Member	GO Cellular Components	GO:0030863	cortical cytoskeleton	-11.7834	-9.5503	60,87,999,2316,6708,6711,9948,10097,10487,11151	ACTB,ACTN1,CDH1,FLNA,SPTA1,SPTBN1,WDR1,ACTR2,CAP1,CORO1A	10/111			18_Member	GO Biological Processes	GO:1900182	positive regulation of protein localization to nucleus	-2.70025	-0.77083	999,2147,7037	CDH1,F2,TFRC	3/100
3_Member	GO Cellular Components	GO:0030864	cortical actin cytoskeleton	-9.88475	-7.88956	87,999,6708,6711,9948,10097,10487,11151	ACTN1,CDH1,SPTA1,SPTBN1,WDR1,ACTR2,CAP1,CORO1A	8/80			18_Member	GO Biological Processes	GO:0050768	negative regulation of neurogenesis	-2.2549	-0.410946	567,999,2147	B2M,CDH1,F2	3/144
3_Member	GO Cellular Components	GO:0098978	glutamatergic synapse	-9.55727	-7.60347	60,70,87,811,999,2316,2775,3690,5340,6711,7534,9948,10487,11151,22908	ACTB,ACTC1,ACTN1,CALR,CDH1,FLNA,GNAO1,ITGB3,PLG,SPTBN1,YWHAZ,WDR1,CAP1,CORO1A,SACM1L	15/585			18_Member	GO Biological Processes	GO:0010721	negative regulation of cell development	-2.23904	-0.400512	567,999,2147,7001	B2M,CDH1,F2,PRDX2	4/288
3_Member	GO Cellular Components	GO:0005938	cell cortex	-9.50124	-7.56674	60,87,999,2316,2770,6708,6711,9948,10097,10487,10890,11151	ACTB,ACTN1,CDH1,FLNA,GNAI1,SPTA1,SPTBN1,WDR1,ACTR2,CAP1,RAB10,CORO1A	12/324			18_Member	GO Biological Processes	GO:0051961	negative regulation of nervous system development	-2.19799	-0.36821	567,999,2147	B2M,CDH1,F2	3/151
3_Member	GO Cellular Components	GO:0005911	cell-cell junction	-6.18131	-4.44138	60,87,999,2316,3690,3987,7094,7791,9948,10890,11151	ACTB,ACTN1,CDH1,FLNA,ITGB3,LIMS1,TLN1,ZYX,WDR1,RAB10,CORO1A	11/531			18_Member	GO Biological Processes	GO:1900180	regulation of protein localization to nucleus	-2.14391	-0.327864	999,2147,7037	CDH1,F2,TFRC	3/158
3_Member	GO Cellular Components	GO:0005912	adherens junction	-3.45004	-1.95316	60,999,7094,7791,10890	ACTB,CDH1,TLN1,ZYX,RAB10	5/198			18_Member	GO Biological Processes	GO:0050767	regulation of neurogenesis	-1.83657	-0.0782686	567,999,1954,2147	B2M,CDH1,MEGF8,F2	4/378
3_Member	GO Cellular Components	GO:0098794	postsynapse	-2.58137	-1.17724	60,811,999,2316,2775,3690,6711,10487	ACTB,CALR,CDH1,FLNA,GNAO1,ITGB3,SPTBN1,CAP1	8/780			18_Member	GO Biological Processes	GO:0001558	regulation of cell growth	-1.70665	0	999,1954,2147,5795	CDH1,MEGF8,F2,PTPRJ	4/414
4_Summary	GO Cellular Components	GO:0005834	heterotrimeric G-protein complex	-12.9269	-10.3297	2770,2771,2773,2775,2782,2783,2784,59345,683,811,999,2811,3674,3690,3916,5340,6708,8547,10584,727,2316,2814,4035,22908,12,1356,1509,4669,10097,10487,10890,114990,7529	GNAI1,GNAI2,GNAI3,GNAO1,GNB1,GNB2,GNB3,GNB4,BST1,CALR,CDH1,GP1BA,ITGA2B,ITGB3,LAMP1,PLG,SPTA1,FCN3,COLEC10,C5,FLNA,GP5,LRP1,SACM1L,SERPINA3,CP,CTSD,NAGLU,ACTR2,CAP1,RAB10,VASN,YWHAB	33/-			18_Member	GO Biological Processes	GO:0009636	response to toxic substance	-1.6041	0	999,1066,7001	CDH1,CES1,PRDX2	3/252
4_Member	GO Cellular Components	GO:0005834	heterotrimeric G-protein complex	-12.9269	-10.3297	2770,2771,2773,2775,2782,2783,2784,59345	GNAI1,GNAI2,GNAI3,GNAO1,GNB1,GNB2,GNB3,GNB4	8/35			18_Member	GO Biological Processes	GO:0051960	regulation of nervous system development	-1.54175	0	567,999,1954,2147	B2M,CDH1,MEGF8,F2	4/466
4_Member	GO Cellular Components	GO:1905360	GTPase complex	-12.3249	-9.87373	2770,2771,2773,2775,2782,2783,2784,59345	GNAI1,GNAI2,GNAI3,GNAO1,GNB1,GNB2,GNB3,GNB4	8/41			18_Member	GO Biological Processes	GO:0007162	negative regulation of cell adhesion	-1.32324	0	999,7001,7057	CDH1,PRDX2,THBS1	3/326
4_Member	GO Cellular Components	GO:0098552	side of membrane	-12.1115	-9.71833	683,811,999,2770,2771,2773,2775,2782,2783,2784,2811,3674,3690,3916,5340,6708,8547,10584,59345	BST1,CALR,CDH1,GNAI1,GNAI2,GNAI3,GNAO1,GNB1,GNB2,GNB3,GP1BA,ITGA2B,ITGB3,LAMP1,PLG,SPTA1,FCN3,COLEC10,GNB4	19/737			19_Summary	GO Biological Processes	GO:0031175	neuron projection development	-2.64251	-0.724701	60,999,1954,4684,5795,7148,10678,2811	ACTB,CDH1,MEGF8,NCAM1,PTPRJ,TNXB,B3GNT2,GP1BA	8/-
4_Member	GO Cellular Components	GO:0031234	extrinsic component of cytoplasmic side of plasma membrane	-11.6595	-9.47724	2770,2771,2773,2775,2782,2783,2784,59345	GNAI1,GNAI2,GNAI3,GNAO1,GNB1,GNB2,GNB3,GNB4	8/49			19_Member	GO Biological Processes	GO:0031175	neuron projection development	-2.64251	-0.724701	60,999,1954,4684,5795,7148,10678	ACTB,CDH1,MEGF8,NCAM1,PTPRJ,TNXB,B3GNT2	7/733
4_Member	GO Cellular Components	GO:0019897	extrinsic component of plasma membrane	-10.4137	-8.29353	999,2770,2771,2773,2775,2782,2783,2784,59345	CDH1,GNAI1,GNAI2,GNAI3,GNAO1,GNB1,GNB2,GNB3,GNB4	9/106			19_Member	GO Biological Processes	GO:0061564	axon development	-2.31651	-0.458449	60,1954,4684,5795,10678	ACTB,MEGF8,NCAM1,PTPRJ,B3GNT2	5/441
4_Member	GO Cellular Components	GO:0009898	cytoplasmic side of plasma membrane	-10.1115	-8.07056	999,2770,2771,2773,2775,2782,2783,2784,6708,59345	CDH1,GNAI1,GNAI2,GNAI3,GNAO1,GNB1,GNB2,GNB3,SPTA1,GNB4	10/163			19_Member	GO Biological Processes	GO:0000902	cell morphogenesis	-2.01186	-0.2202	60,999,2811,4684,5795,10678	ACTB,CDH1,GP1BA,NCAM1,PTPRJ,B3GNT2	6/733
4_Member	GO Cellular Components	GO:0098797	plasma membrane protein complex	-10.0741	-8.05658	727,999,2316,2770,2771,2773,2775,2782,2783,2784,2811,2814,3674,3690,4035,22908,59345	C5,CDH1,FLNA,GNAI1,GNAI2,GNAI3,GNAO1,GNB1,GNB2,GNB3,GP1BA,GP5,ITGA2B,ITGB3,LRP1,SACM1L,GNB4	17/739			19_Member	GO Biological Processes	GO:0007409	axonogenesis	-1.81764	-0.0610295	60,4684,5795,10678	ACTB,NCAM1,PTPRJ,B3GNT2	4/383
4_Member	GO Cellular Components	GO:0098562	cytoplasmic side of membrane	-8.99396	-7.07794	999,2770,2771,2773,2775,2782,2783,2784,6708,59345	CDH1,GNAI1,GNAI2,GNAI3,GNAO1,GNB1,GNB2,GNB3,SPTA1,GNB4	10/212			19_Member	GO Biological Processes	GO:0007411	axon guidance	-1.69226	0	4684,5795,10678	NCAM1,PTPRJ,B3GNT2	3/233
4_Member	GO Cellular Components	GO:0000323	lytic vacuole	-8.67281	-6.79156	12,811,1356,1509,2770,2773,2782,2783,3916,4035,4669,10097,10487,10890,59345,114990	SERPINA3,CALR,CP,CTSD,GNAI1,GNAI3,GNB1,GNB2,LAMP1,LRP1,NAGLU,ACTR2,CAP1,RAB10,GNB4,VASN	16/793			19_Member	GO Biological Processes	GO:0097485	neuron projection guidance	-1.68741	0	4684,5795,10678	NCAM1,PTPRJ,B3GNT2	3/234
4_Member	GO Cellular Components	GO:0005764	lysosome	-8.67281	-6.79156	12,811,1356,1509,2770,2773,2782,2783,3916,4035,4669,10097,10487,10890,59345,114990	SERPINA3,CALR,CP,CTSD,GNAI1,GNAI3,GNB1,GNB2,LAMP1,LRP1,NAGLU,ACTR2,CAP1,RAB10,GNB4,VASN	16/793			19_Member	GO Biological Processes	GO:0048667	cell morphogenesis involved in neuron differentiation	-1.5447	0	60,4684,5795,10678	ACTB,NCAM1,PTPRJ,B3GNT2	4/465
4_Member	GO Cellular Components	GO:0019898	extrinsic component of membrane	-8.62336	-6.7585	999,2770,2771,2773,2775,2782,2783,2784,59345	CDH1,GNAI1,GNAI2,GNAI3,GNAO1,GNB1,GNB2,GNB3,GNB4	9/168			19_Member	GO Biological Processes	GO:0048812	neuron projection morphogenesis	-1.41939	0	60,4684,5795,10678	ACTB,NCAM1,PTPRJ,B3GNT2	4/510
4_Member	GO Cellular Components	GO:0005774	vacuolar membrane	-6.38708	-4.63493	1356,1509,2770,2773,2782,2783,3916,4035,7529,59345,114990	CP,CTSD,GNAI1,GNAI3,GNB1,GNB2,LAMP1,LRP1,YWHAB,GNB4,VASN	11/506			19_Member	GO Biological Processes	GO:0120039	plasma membrane bounded cell projection morphogenesis	-1.40635	0	60,4684,5795,10678	ACTB,NCAM1,PTPRJ,B3GNT2	4/515
4_Member	GO Cellular Components	GO:0005765	lysosomal membrane	-5.82869	-4.12353	1356,1509,2770,2773,2782,2783,3916,4035,59345,114990	CP,CTSD,GNAI1,GNAI3,GNB1,GNB2,LAMP1,LRP1,GNB4,VASN	10/462			19_Member	GO Biological Processes	GO:0048858	cell projection morphogenesis	-1.38836	0	60,4684,5795,10678	ACTB,NCAM1,PTPRJ,B3GNT2	4/522
4_Member	GO Cellular Components	GO:0098852	lytic vacuole membrane	-5.82869	-4.12353	1356,1509,2770,2773,2782,2783,3916,4035,59345,114990	CP,CTSD,GNAI1,GNAI3,GNB1,GNB2,LAMP1,LRP1,GNB4,VASN	10/462			20_Summary	GO Biological Processes	GO:0045596	negative regulation of cell differentiation	-2.56459	-0.658809	60,567,999,2147,2202,3690,7001,6710,645,7184	ACTB,B2M,CDH1,F2,EFEMP1,ITGB3,PRDX2,SPTB,BLVRB,HSP90B1	10/-
5_Summary	GO Cellular Components	GO:0031091	platelet alpha granule	-12.666	-10.148	12,87,213,226,1675,3674,3690,5340,6678,83706,1509,3310,4860,6694,10097,10487	SERPINA3,ACTN1,ALB,ALDOA,CFD,ITGA2B,ITGB3,PLG,SPARC,FERMT3,CTSD,HSPA6,PNP,SPP2,ACTR2,CAP1	16/-			20_Member	GO Biological Processes	GO:0045596	negative regulation of cell differentiation	-2.56459	-0.658809	60,567,999,2147,2202,3690,7001	ACTB,B2M,CDH1,F2,EFEMP1,ITGB3,PRDX2	7/757
5_Member	GO Cellular Components	GO:0031091	platelet alpha granule	-12.666	-10.148	12,87,213,226,1675,3674,3690,5340,6678,83706	SERPINA3,ACTN1,ALB,ALDOA,CFD,ITGA2B,ITGB3,PLG,SPARC,FERMT3	10/91			20_Member	GO Biological Processes	GO:0050808	synapse organization	-1.86358	-0.0967464	60,999,3690,6710	ACTB,CDH1,ITGB3,SPTB	4/371
5_Member	GO Cellular Components	GO:0034774	secretory granule lumen	-11.8738	-9.5503	12,87,213,226,1509,1675,3310,4860,5340,6678,6694,10097,10487,83706	SERPINA3,ACTN1,ALB,ALDOA,CTSD,CFD,HSPA6,PNP,PLG,SPARC,SPP2,ACTR2,CAP1,FERMT3	14/327			20_Member	GO Biological Processes	GO:1901699	cellular response to nitrogen compound	-1.70254	0	60,645,999,3690,7184	ACTB,BLVRB,CDH1,ITGB3,HSP90B1	5/627
5_Member	GO Cellular Components	GO:0060205	cytoplasmic vesicle lumen	-11.7849	-9.5503	12,87,213,226,1509,1675,3310,4860,5340,6678,6694,10097,10487,83706	SERPINA3,ACTN1,ALB,ALDOA,CTSD,CFD,HSPA6,PNP,PLG,SPARC,SPP2,ACTR2,CAP1,FERMT3	14/332			20_Member	GO Biological Processes	GO:0034329	cell junction assembly	-1.40516	0	60,999,3690	ACTB,CDH1,ITGB3	3/302
5_Member	GO Cellular Components	GO:0031983	vesicle lumen	-11.7673	-9.5503	12,87,213,226,1509,1675,3310,4860,5340,6678,6694,10097,10487,83706	SERPINA3,ACTN1,ALB,ALDOA,CTSD,CFD,HSPA6,PNP,PLG,SPARC,SPP2,ACTR2,CAP1,FERMT3	14/333
5_Member	GO Cellular Components	GO:0031093	platelet alpha granule lumen	-10.5186	-8.3685	12,87,213,226,1675,5340,6678,83706	SERPINA3,ACTN1,ALB,ALDOA,CFD,PLG,SPARC,FERMT3	8/67			Early Symptomatic HD vs Controls-GO Cellular Components											Symptomatic Advanced HD vs Controls-GO Cellular Components
6_Summary	GO Cellular Components	GO:0042470	melanosome	-10.1966	-8.13079	1509,2923,3309,3690,3916,7184,7529,7531,7534	CTSD,PDIA3,HSPA5,ITGB3,LAMP1,HSP90B1,YWHAB,YWHAE,YWHAZ	9/-
6_Member	GO Cellular Components	GO:0042470	melanosome	-10.1966	-8.13079	1509,2923,3309,3690,3916,7184,7529,7531,7534	CTSD,PDIA3,HSPA5,ITGB3,LAMP1,HSP90B1,YWHAB,YWHAE,YWHAZ	9/112			GroupID	Category	Term	Description	LogP	Log(q-value)	Genes	Symbols	InTerm_InList			GroupID	Category	Term	Description	LogP	Log(q-value)	Genes	Symbols	InTerm_InList
6_Member	GO Cellular Components	GO:0048770	pigment granule	-10.1966	-8.13079	1509,2923,3309,3690,3916,7184,7529,7531,7534	CTSD,PDIA3,HSPA5,ITGB3,LAMP1,HSP90B1,YWHAB,YWHAE,YWHAZ	9/112			1_Summary	GO Cellular Components	GO:0000786	nucleosome	-20.3416	-17.0454	60,3017,3018,8340,8341,8342,8345,8348,8349,8970,54145,85236,128312,255626,440689	ACTB,H2BC5,H2BC3,H2BC13,H2BC15,H2BC14,H2BC9,H2BC17,H2BC21,H2BC11,H2BC12L,H2BC12,H2BC26,H2BC1,H2BC18	15/-			1_Summary	GO Cellular Components	GO:0000786	nucleosome	-19.105	-15.8088	3017,3018,8340,8341,8342,8345,8348,8349,8970,54145,85236,128312,255626,440689	H2BC5,H2BC3,H2BC13,H2BC15,H2BC14,H2BC9,H2BC17,H2BC21,H2BC11,H2BC12L,H2BC12,H2BC26,H2BC1,H2BC18	14/-
7_Summary	GO Cellular Components	GO:0005788	endoplasmic reticulum lumen	-9.57837	-7.60436	213,811,1066,1293,1356,2155,2923,3309,5624,6694,7184,9562,6678	ALB,CALR,CES1,COL6A3,CP,F7,PDIA3,HSPA5,PROC,SPP2,HSP90B1,MINPP1,SPARC	13/-			1_Member	GO Cellular Components	GO:0000786	nucleosome	-20.3416	-17.0454	60,3017,3018,8340,8341,8342,8345,8348,8349,8970,54145,85236,128312,255626,440689	ACTB,H2BC5,H2BC3,H2BC13,H2BC15,H2BC14,H2BC9,H2BC17,H2BC21,H2BC11,H2BC12L,H2BC12,H2BC26,H2BC1,H2BC18	15/135			1_Member	GO Cellular Components	GO:0000786	nucleosome	-19.105	-15.8088	3017,3018,8340,8341,8342,8345,8348,8349,8970,54145,85236,128312,255626,440689	H2BC5,H2BC3,H2BC13,H2BC15,H2BC14,H2BC9,H2BC17,H2BC21,H2BC11,H2BC12L,H2BC12,H2BC26,H2BC1,H2BC18	14/135
7_Member	GO Cellular Components	GO:0005788	endoplasmic reticulum lumen	-9.57837	-7.60436	213,811,1066,1293,1356,2155,2923,3309,5624,6694,7184,9562	ALB,CALR,CES1,COL6A3,CP,F7,PDIA3,HSPA5,PROC,SPP2,HSP90B1,MINPP1	12/319			1_Member	GO Cellular Components	GO:0032993	protein-DNA complex	-16.4681	-13.4729	60,3017,3018,8340,8341,8342,8345,8348,8349,8970,54145,85236,128312,255626,440689	ACTB,H2BC5,H2BC3,H2BC13,H2BC15,H2BC14,H2BC9,H2BC17,H2BC21,H2BC11,H2BC12L,H2BC12,H2BC26,H2BC1,H2BC18	15/242			1_Member	GO Cellular Components	GO:0032993	protein-DNA complex	-15.499	-12.6799	3017,3018,8340,8341,8342,8345,8348,8349,8970,54145,85236,128312,255626,440689	H2BC5,H2BC3,H2BC13,H2BC15,H2BC14,H2BC9,H2BC17,H2BC21,H2BC11,H2BC12L,H2BC12,H2BC26,H2BC1,H2BC18	14/242
7_Member	GO Cellular Components	GO:0071682	endocytic vesicle lumen	-4.3355	-2.73824	811,6678,7184	CALR,SPARC,HSP90B1	3/23			1_Member	GO Cellular Components	GO:0098687	chromosomal region	-1.71007	-0.316931	60,3018,8970,255626	ACTB,H2BC3,H2BC11,H2BC1	4/413			2_Summary	GO Cellular Components	GO:0072562	blood microparticle	-18.6564	-15.6612	183,197,259,335,716,1356,2335,3075,3078,3250,3495,3503,3700,3959	AGT,AHSG,AMBP,APOA1,C1S,CP,FN1,CFH,CFHR1,HPR,IGHD,IGHG4,ITIH4,LGALS3BP	14/-
7_Member	GO Cellular Components	GO:0140534	endoplasmic reticulum protein-containing complex	-3.28444	-1.82072	811,2923,3309,7184	CALR,PDIA3,HSPA5,HSP90B1	4/121			2_Summary	GO Cellular Components	GO:0034774	secretory granule lumen	-15.9337	-13.212	12,197,567,1509,2153,2162,2219,3699,3959,6678,7018,7057,7076,83706,93100,116844,3690,2147,2202,4684,7148	SERPINA3,AHSG,B2M,CTSD,F5,F13A1,FCN1,ITIH3,LGALS3BP,SPARC,TF,THBS1,TIMP1,FERMT3,NAPRT,LRG1,ITGB3,F2,EFEMP1,NCAM1,TNXB	21/-			2_Member	GO Cellular Components	GO:0072562	blood microparticle	-18.6564	-15.6612	183,197,259,335,716,1356,2335,3075,3078,3250,3495,3503,3700,3959	AGT,AHSG,AMBP,APOA1,C1S,CP,FN1,CFH,CFHR1,HPR,IGHD,IGHG4,ITIH4,LGALS3BP	14/145
8_Summary	GO Cellular Components	GO:0031012	extracellular matrix	-8.4263	-6.58205	12,59,183,1293,1509,2155,3960,4313,5118,5340,6678,8547,79812	SERPINA3,ACTA2,AGT,COL6A3,CTSD,F7,LGALS4,MMP2,PCOLCE,PLG,SPARC,FCN3,MMRN2	13/-			2_Member	GO Cellular Components	GO:0034774	secretory granule lumen	-15.9337	-13.212	12,197,567,1509,2153,2162,2219,3699,3959,6678,7018,7057,7076,83706,93100,116844	SERPINA3,AHSG,B2M,CTSD,F5,F13A1,FCN1,ITIH3,LGALS3BP,SPARC,TF,THBS1,TIMP1,FERMT3,NAPRT,LRG1	16/327			3_Summary	GO Cellular Components	GO:0031012	extracellular matrix	-12.4536	-9.84381	183,197,259,1291,1509,2155,2335,3700,3959,3960,6678,7045,7450,10216,25890,335,6414,6694,93100	AGT,AHSG,AMBP,COL6A1,CTSD,F7,FN1,ITIH4,LGALS3BP,LGALS4,SPARC,TGFBI,VWF,PRG4,ABI3BP,APOA1,SELENOP,SPP2,NAPRT	19/-
8_Member	GO Cellular Components	GO:0031012	extracellular matrix	-8.4263	-6.58205	12,59,183,1293,1509,2155,3960,4313,5118,5340,6678,8547,79812	SERPINA3,ACTA2,AGT,COL6A3,CTSD,F7,LGALS4,MMP2,PCOLCE,PLG,SPARC,FCN3,MMRN2	13/497			2_Member	GO Cellular Components	GO:0060205	cytoplasmic vesicle lumen	-15.8298	-13.212	12,197,567,1509,2153,2162,2219,3699,3959,6678,7018,7057,7076,83706,93100,116844	SERPINA3,AHSG,B2M,CTSD,F5,F13A1,FCN1,ITIH3,LGALS3BP,SPARC,TF,THBS1,TIMP1,FERMT3,NAPRT,LRG1	16/332			3_Member	GO Cellular Components	GO:0031012	extracellular matrix	-12.4536	-9.84381	183,197,259,1291,1509,2155,2335,3700,3959,3960,6678,7045,7450,10216,25890	AGT,AHSG,AMBP,COL6A1,CTSD,F7,FN1,ITIH4,LGALS3BP,LGALS4,SPARC,TGFBI,VWF,PRG4,ABI3BP	15/497
8_Member	GO Cellular Components	GO:0030312	external encapsulating structure	-8.41587	-6.58205	12,59,183,1293,1509,2155,3960,4313,5118,5340,6678,8547,79812	SERPINA3,ACTA2,AGT,COL6A3,CTSD,F7,LGALS4,MMP2,PCOLCE,PLG,SPARC,FCN3,MMRN2	13/498			2_Member	GO Cellular Components	GO:0031983	vesicle lumen	-15.8092	-13.212	12,197,567,1509,2153,2162,2219,3699,3959,6678,7018,7057,7076,83706,93100,116844	SERPINA3,AHSG,B2M,CTSD,F5,F13A1,FCN1,ITIH3,LGALS3BP,SPARC,TF,THBS1,TIMP1,FERMT3,NAPRT,LRG1	16/333			3_Member	GO Cellular Components	GO:0030312	external encapsulating structure	-12.4411	-9.84381	183,197,259,1291,1509,2155,2335,3700,3959,3960,6678,7045,7450,10216,25890	AGT,AHSG,AMBP,COL6A1,CTSD,F7,FN1,ITIH4,LGALS3BP,LGALS4,SPARC,TGFBI,VWF,PRG4,ABI3BP	15/498
8_Member	GO Cellular Components	GO:0005604	basement membrane	-2.44839	-1.05525	59,6678,79812	ACTA2,SPARC,MMRN2	3/100			2_Member	GO Cellular Components	GO:0031091	platelet alpha granule	-11.8416	-9.44847	12,197,2153,2162,3690,6678,7057,7076,83706	SERPINA3,AHSG,F5,F13A1,ITGB3,SPARC,THBS1,TIMP1,FERMT3	9/91			3_Member	GO Cellular Components	GO:0034774	secretory granule lumen	-9.68041	-7.34198	197,335,1509,2335,3700,3959,6414,6678,6694,7450,93100	AHSG,APOA1,CTSD,FN1,ITIH4,LGALS3BP,SELENOP,SPARC,SPP2,VWF,NAPRT	11/327
9_Summary	GO Cellular Components	GO:0031252	cell leading edge	-8.02836	-6.20925	58,59,60,70,72,87,999,3690,6711,7094,11151,29780,7791,2316,2771,2775,2784	ACTA1,ACTA2,ACTB,ACTC1,ACTG2,ACTN1,CDH1,ITGB3,SPTBN1,TLN1,CORO1A,PARVB,ZYX,FLNA,GNAI2,GNAO1,GNB3	17/-			2_Member	GO Cellular Components	GO:0031093	platelet alpha granule lumen	-11.2475	-8.90551	12,197,2153,2162,6678,7057,7076,83706	SERPINA3,AHSG,F5,F13A1,SPARC,THBS1,TIMP1,FERMT3	8/67			3_Member	GO Cellular Components	GO:0060205	cytoplasmic vesicle lumen	-9.61064	-7.34198	197,335,1509,2335,3700,3959,6414,6678,6694,7450,93100	AHSG,APOA1,CTSD,FN1,ITIH4,LGALS3BP,SELENOP,SPARC,SPP2,VWF,NAPRT	11/332
9_Member	GO Cellular Components	GO:0031252	cell leading edge	-8.02836	-6.20925	58,59,60,70,72,87,999,3690,6711,7094,11151,29780	ACTA1,ACTA2,ACTB,ACTC1,ACTG2,ACTN1,CDH1,ITGB3,SPTBN1,TLN1,CORO1A,PARVB	12/438			2_Member	GO Cellular Components	GO:0031012	extracellular matrix	-9.56251	-7.33481	12,197,1509,2147,2162,2202,2219,3959,4684,6678,7057,7076,7148	SERPINA3,AHSG,CTSD,F2,F13A1,EFEMP1,FCN1,LGALS3BP,NCAM1,SPARC,THBS1,TIMP1,TNXB	13/497			3_Member	GO Cellular Components	GO:0031983	vesicle lumen	-9.59682	-7.34198	197,335,1509,2335,3700,3959,6414,6678,6694,7450,93100	AHSG,APOA1,CTSD,FN1,ITIH4,LGALS3BP,SELENOP,SPARC,SPP2,VWF,NAPRT	11/333
9_Member	GO Cellular Components	GO:0030027	lamellipodium	-7.79509	-5.99022	58,59,60,70,72,999,3690,11151,29780	ACTA1,ACTA2,ACTB,ACTC1,ACTG2,CDH1,ITGB3,CORO1A,PARVB	9/209			2_Member	GO Cellular Components	GO:0030312	external encapsulating structure	-9.55186	-7.33481	12,197,1509,2147,2162,2202,2219,3959,4684,6678,7057,7076,7148	SERPINA3,AHSG,CTSD,F2,F13A1,EFEMP1,FCN1,LGALS3BP,NCAM1,SPARC,THBS1,TIMP1,TNXB	13/498			3_Member	GO Cellular Components	GO:0031093	platelet alpha granule lumen	-4.76768	-2.81388	197,2335,6678,7450	AHSG,FN1,SPARC,VWF	4/67
9_Member	GO Cellular Components	GO:0030175	filopodium	-4.75093	-3.11199	58,59,70,72,3690	ACTA1,ACTA2,ACTC1,ACTG2,ITGB3	5/105			3_Summary	GO Cellular Components	GO:0072562	blood microparticle	-13.1023	-10.5842	12,60,197,735,2147,2162,3959,6521,7018,7037,28442	SERPINA3,ACTB,AHSG,C9,F2,F13A1,LGALS3BP,SLC4A1,TF,TFRC,IGHV3-23	11/-			3_Member	GO Cellular Components	GO:0031091	platelet alpha granule	-4.24312	-2.30862	197,2335,6678,7450	AHSG,FN1,SPARC,VWF	4/91
9_Member	GO Cellular Components	GO:0001725	stress fiber	-3.85138	-2.30334	58,59,87,7791	ACTA1,ACTA2,ACTN1,ZYX	4/86			3_Member	GO Cellular Components	GO:0072562	blood microparticle	-13.1023	-10.5842	12,60,197,735,2147,2162,3959,6521,7018,7037,28442	SERPINA3,ACTB,AHSG,C9,F2,F13A1,LGALS3BP,SLC4A1,TF,TFRC,IGHV3-23	11/145			3_Member	GO Cellular Components	GO:0005604	basement membrane	-4.08334	-2.16733	1291,2335,6678,7045	COL6A1,FN1,SPARC,TGFBI	4/100
9_Member	GO Cellular Components	GO:0097517	contractile actin filament bundle	-3.85138	-2.30334	58,59,87,7791	ACTA1,ACTA2,ACTN1,ZYX	4/86			4_Summary	GO Cellular Components	GO:0098552	side of membrane	-12.7075	-10.2564	286,567,999,2147,2219,2811,3105,3107,3136,3690,4684,5034,6521,6708,6710,7037,7057,10584,727,730,735,7018,2923,6678,7184,2153,345,645811,1509,10678	ANK1,B2M,CDH1,F2,FCN1,GP1BA,HLA-A,HLA-C,HLA-H,ITGB3,NCAM1,P4HB,SLC4A1,SPTA1,SPTB,TFRC,THBS1,COLEC10,C5,C7,C9,TF,PDIA3,SPARC,HSP90B1,F5,APOC3,CCDC154,CTSD,B3GNT2	30/-			4_Summary	GO Cellular Components	GO:0034364	high-density lipoprotein particle	-10.492	-7.97395	335,346,1071,3250,7941,55937	APOA1,APOC4,CETP,HPR,PLA2G7,APOM	6/-
9_Member	GO Cellular Components	GO:0042641	actomyosin	-3.72014	-2.18735	58,59,87,7791	ACTA1,ACTA2,ACTN1,ZYX	4/93			4_Member	GO Cellular Components	GO:0098552	side of membrane	-12.7075	-10.2564	286,567,999,2147,2219,2811,3105,3107,3136,3690,4684,5034,6521,6708,6710,7037,7057,10584	ANK1,B2M,CDH1,F2,FCN1,GP1BA,HLA-A,HLA-C,HLA-H,ITGB3,NCAM1,P4HB,SLC4A1,SPTA1,SPTB,TFRC,THBS1,COLEC10	18/737			4_Member	GO Cellular Components	GO:0034364	high-density lipoprotein particle	-10.492	-7.97395	335,346,1071,3250,7941,55937	APOA1,APOC4,CETP,HPR,PLA2G7,APOM	6/27
9_Member	GO Cellular Components	GO:0032432	actin filament bundle	-3.66711	-2.14174	58,59,87,7791	ACTA1,ACTA2,ACTN1,ZYX	4/96			4_Member	GO Cellular Components	GO:0009897	external side of plasma membrane	-10.8058	-8.50958	567,2147,2219,2811,3105,3107,3136,3690,4684,5034,7037,7057,10584	B2M,F2,FCN1,GP1BA,HLA-A,HLA-C,HLA-H,ITGB3,NCAM1,P4HB,TFRC,THBS1,COLEC10	13/394			4_Member	GO Cellular Components	GO:0034358	plasma lipoprotein particle	-9.60472	-7.34198	335,346,1071,3250,7941,55937	APOA1,APOC4,CETP,HPR,PLA2G7,APOM	6/37
9_Member	GO Cellular Components	GO:0044297	cell body	-3.54537	-2.03812	58,59,70,72,2316,2771,2775,2784	ACTA1,ACTA2,ACTC1,ACTG2,FLNA,GNAI2,GNAO1,GNB3	8/552			4_Member	GO Cellular Components	GO:0042612	MHC class I protein complex	-8.36089	-6.21079	567,3105,3107,3136	B2M,HLA-A,HLA-C,HLA-H	4/9			4_Member	GO Cellular Components	GO:1990777	lipoprotein particle	-9.60472	-7.34198	335,346,1071,3250,7941,55937	APOA1,APOC4,CETP,HPR,PLA2G7,APOM	6/37
9_Member	GO Cellular Components	GO:0098858	actin-based cell projection	-3.14622	-1.70125	58,59,70,72,3690	ACTA1,ACTA2,ACTC1,ACTG2,ITGB3	5/231			4_Member	GO Cellular Components	GO:0098797	plasma membrane protein complex	-6.57603	-4.48698	567,727,730,735,999,2811,3105,3107,3136,3690,7018,7037	B2M,C5,C7,C9,CDH1,GP1BA,HLA-A,HLA-C,HLA-H,ITGB3,TF,TFRC	12/739			4_Member	GO Cellular Components	GO:0032994	protein-lipid complex	-9.38928	-7.17223	335,346,1071,3250,7941,55937	APOA1,APOC4,CETP,HPR,PLA2G7,APOM	6/40
10_Summary	GO Cellular Components	GO:0043292	contractile muscle fiber	-7.08229	-5.29122	58,59,70,87,226,2316,4313,6711,29780,60,11151	ACTA1,ACTA2,ACTC1,ACTN1,ALDOA,FLNA,MMP2,SPTBN1,PARVB,ACTB,CORO1A	11/-			4_Member	GO Cellular Components	GO:0030139	endocytic vesicle	-6.55275	-4.48698	567,2923,3105,3107,3136,6678,7018,7037,7184	B2M,PDIA3,HLA-A,HLA-C,HLA-H,SPARC,TF,TFRC,HSP90B1	9/361			4_Member	GO Cellular Components	GO:0034366	spherical high-density lipoprotein particle	-6.19955	-4.13378	335,3250,55937	APOA1,HPR,APOM	3/8
10_Member	GO Cellular Components	GO:0043292	contractile muscle fiber	-7.08229	-5.29122	58,59,70,87,226,2316,4313,6711,29780	ACTA1,ACTA2,ACTC1,ACTN1,ALDOA,FLNA,MMP2,SPTBN1,PARVB	9/253			4_Member	GO Cellular Components	GO:0055038	recycling endosome membrane	-6.50291	-4.46195	567,2923,3105,3107,3136,7037	B2M,PDIA3,HLA-A,HLA-C,HLA-H,TFRC	6/109			4_Member	GO Cellular Components	GO:0034362	low-density lipoprotein particle	-5.29471	-3.25375	335,7941,55937	APOA1,PLA2G7,APOM	3/15
10_Member	GO Cellular Components	GO:0030017	sarcomere	-6.38952	-4.63493	58,70,87,226,2316,4313,6711,29780	ACTA1,ACTC1,ACTN1,ALDOA,FLNA,MMP2,SPTBN1,PARVB	8/222			4_Member	GO Cellular Components	GO:0042611	MHC protein complex	-6.37223	-4.41842	567,3105,3107,3136	B2M,HLA-A,HLA-C,HLA-H	4/25			4_Member	GO Cellular Components	GO:0034361	very-low-density lipoprotein particle	-4.83313	-2.85912	335,346,55937	APOA1,APOC4,APOM	3/21
10_Member	GO Cellular Components	GO:0030016	myofibril	-6.0932	-4.36517	58,70,87,226,2316,4313,6711,29780	ACTA1,ACTC1,ACTN1,ALDOA,FLNA,MMP2,SPTBN1,PARVB	8/243			4_Member	GO Cellular Components	GO:1990712	HFE-transferrin receptor complex	-6.08969	-4.20844	567,7018,7037	B2M,TF,TFRC	3/8			4_Member	GO Cellular Components	GO:0034385	triglyceride-rich plasma lipoprotein particle	-4.83313	-2.85912	335,346,55937	APOA1,APOC4,APOM	3/21
10_Member	GO Cellular Components	GO:0005884	actin filament	-5.73073	-4.05775	58,60,70,87,2316,11151	ACTA1,ACTB,ACTC1,ACTN1,FLNA,CORO1A	6/120			4_Member	GO Cellular Components	GO:0055037	recycling endosome	-5.97306	-4.1082	567,2923,3105,3107,3136,7018,7037	B2M,PDIA3,HLA-A,HLA-C,HLA-H,TF,TFRC	7/214			5_Summary	GO Cellular Components	GO:0042827	platelet dense granule	-8.97646	-6.79417	3700,3920,3959,6414,6694	ITIH4,LAMP2,LGALS3BP,SELENOP,SPP2	5/-
10_Member	GO Cellular Components	GO:0031674	I band	-4.01038	-2.43843	70,87,226,2316,29780	ACTC1,ACTN1,ALDOA,FLNA,PARVB	5/150			4_Member	GO Cellular Components	GO:0030134	COPII-coated ER to Golgi transport vesicle	-5.39883	-3.565	567,2153,3105,3107,3136	B2M,F5,HLA-A,HLA-C,HLA-H	5/95			5_Member	GO Cellular Components	GO:0042827	platelet dense granule	-8.97646	-6.79417	3700,3920,3959,6414,6694	ITIH4,LAMP2,LGALS3BP,SELENOP,SPP2	5/21
10_Member	GO Cellular Components	GO:0030018	Z disc	-2.09588	-0.713471	87,2316,29780	ACTN1,FLNA,PARVB	3/134			4_Member	GO Cellular Components	GO:0030662	coated vesicle membrane	-4.88577	-3.08283	567,3105,3107,3136,7018,7037	B2M,HLA-A,HLA-C,HLA-H,TF,TFRC	6/207			5_Member	GO Cellular Components	GO:0031089	platelet dense granule lumen	-7.61219	-5.49205	3700,3959,6414,6694	ITIH4,LGALS3BP,SELENOP,SPP2	4/14
11_Summary	GO Cellular Components	GO:1990779	glycoprotein Ib-IX-V complex	-6.56646	-4.78875	2316,2811,2814,3674,3690,22908,4035	FLNA,GP1BA,GP5,ITGA2B,ITGB3,SACM1L,LRP1	7/-			4_Member	GO Cellular Components	GO:0030666	endocytic vesicle membrane	-4.87391	-3.08283	567,3105,3107,3136,7018,7037	B2M,HLA-A,HLA-C,HLA-H,TF,TFRC	6/208			6_Summary	GO Cellular Components	GO:0005788	endoplasmic reticulum lumen	-8.53622	-6.38612	197,335,1066,1291,1356,2155,2335,6694,9562,255738	AHSG,APOA1,CES1,COL6A1,CP,F7,FN1,SPP2,MINPP1,PCSK9	10/-
11_Member	GO Cellular Components	GO:1990779	glycoprotein Ib-IX-V complex	-6.56646	-4.78875	2316,2811,2814	FLNA,GP1BA,GP5	3/5			4_Member	GO Cellular Components	GO:0005769	early endosome	-4.81108	-3.03534	345,567,3105,3107,3136,7018,7037,645811	APOC3,B2M,HLA-A,HLA-C,HLA-H,TF,TFRC,CCDC154	8/448			6_Member	GO Cellular Components	GO:0005788	endoplasmic reticulum lumen	-8.53622	-6.38612	197,335,1066,1291,1356,2155,2335,6694,9562,255738	AHSG,APOA1,CES1,COL6A1,CP,F7,FN1,SPP2,MINPP1,PCSK9	10/319
11_Member	GO Cellular Components	GO:0090665	glycoprotein complex	-4.3355	-2.73824	2316,2811,2814	FLNA,GP1BA,GP5	3/23			4_Member	GO Cellular Components	GO:0030135	coated vesicle	-4.80008	-3.03534	567,2153,3105,3107,3136,7018,7037	B2M,F5,HLA-A,HLA-C,HLA-H,TF,TFRC	7/323			7_Summary	GO Cellular Components	GO:0044217	other organism part	-6.37806	-4.28595	716,717,729,3075	C1S,C2,C6,CFH	4/-
11_Member	GO Cellular Components	GO:0098802	plasma membrane signaling receptor complex	-3.30867	-1.83852	2316,2811,2814,3674,3690,22908	FLNA,GP1BA,GP5,ITGA2B,ITGB3,SACM1L	6/326			4_Member	GO Cellular Components	GO:0012507	ER to Golgi transport vesicle membrane	-4.70307	-2.95091	567,3105,3107,3136	B2M,HLA-A,HLA-C,HLA-H	4/64			7_Member	GO Cellular Components	GO:0044217	other organism part	-6.37806	-4.28595	716,717,729,3075	C1S,C2,C6,CFH	4/27
11_Member	GO Cellular Components	GO:0043235	receptor complex	-2.85646	-1.42947	2316,2811,2814,3674,3690,4035,22908	FLNA,GP1BA,GP5,ITGA2B,ITGB3,LRP1,SACM1L	7/545			4_Member	GO Cellular Components	GO:0045335	phagocytic vesicle	-4.46364	-2.72371	567,2923,3105,3107,3136	B2M,PDIA3,HLA-A,HLA-C,HLA-H	5/148			7_Member	GO Cellular Components	GO:0106139	symbiont cell surface	-4.89937	-2.88189	716,717,3075	C1S,C2,CFH	3/20
12_Summary	GO Cellular Components	GO:0030139	endocytic vesicle	-5.79013	-4.09596	811,2923,3916,4035,6678,7184,7791,10890,11151	CALR,PDIA3,LAMP1,LRP1,SPARC,HSP90B1,ZYX,RAB10,CORO1A	9/-			4_Member	GO Cellular Components	GO:0030670	phagocytic vesicle membrane	-4.27795	-2.5615	567,3105,3107,3136	B2M,HLA-A,HLA-C,HLA-H	4/82			8_Summary	GO Cellular Components	GO:0019814	immunoglobulin complex	-3.18361	-1.28532	3495,3503,28423,28432	IGHD,IGHG4,IGHV3-49,IGHV3-35	4/-
12_Member	GO Cellular Components	GO:0030139	endocytic vesicle	-5.79013	-4.09596	811,2923,3916,4035,6678,7184,7791,10890,11151	CALR,PDIA3,LAMP1,LRP1,SPARC,HSP90B1,ZYX,RAB10,CORO1A	9/361			4_Member	GO Cellular Components	GO:0098553	lumenal side of endoplasmic reticulum membrane	-4.0429	-2.35946	3105,3107,3136	HLA-A,HLA-C,HLA-H	3/35			8_Member	GO Cellular Components	GO:0019814	immunoglobulin complex	-3.18361	-1.28532	3495,3503,28423,28432	IGHD,IGHG4,IGHV3-49,IGHV3-35	4/172
12_Member	GO Cellular Components	GO:0045335	phagocytic vesicle	-5.20328	-3.5505	811,2923,3916,7791,10890,11151	CALR,PDIA3,LAMP1,ZYX,RAB10,CORO1A	6/148			4_Member	GO Cellular Components	GO:0010008	endosome membrane	-3.96458	-2.31181	567,1509,2923,3105,3107,3136,7018,7037	B2M,CTSD,PDIA3,HLA-A,HLA-C,HLA-H,TF,TFRC	8/591			9_Summary	GO Cellular Components	GO:0005774	vacuolar membrane	-2.97951	-1.09825	1291,1356,1509,3920,7529,255738,93100,3945	COL6A1,CP,CTSD,LAMP2,YWHAB,PCSK9,NAPRT,LDHB	8/-
12_Member	GO Cellular Components	GO:0030670	phagocytic vesicle membrane	-3.93161	-2.36778	811,3916,10890,11151	CALR,LAMP1,RAB10,CORO1A	4/82			4_Member	GO Cellular Components	GO:0098576	lumenal side of membrane	-3.68605	-2.07106	3105,3107,3136	HLA-A,HLA-C,HLA-H	3/46			9_Member	GO Cellular Components	GO:0005774	vacuolar membrane	-2.97951	-1.09825	1291,1356,1509,3920,7529,255738	COL6A1,CP,CTSD,LAMP2,YWHAB,PCSK9	6/506
12_Member	GO Cellular Components	GO:0030666	endocytic vesicle membrane	-3.35232	-1.86227	811,3916,4035,10890,11151	CALR,LAMP1,LRP1,RAB10,CORO1A	5/208			4_Member	GO Cellular Components	GO:0098802	plasma membrane signaling receptor complex	-2.88084	-1.34049	567,2811,3690,7018,7037	B2M,GP1BA,ITGB3,TF,TFRC	5/326			9_Member	GO Cellular Components	GO:0005765	lysosomal membrane	-2.38649	-0.537422	1291,1356,1509,3920,255738	COL6A1,CP,CTSD,LAMP2,PCSK9	5/462
13_Summary	GO Cellular Components	GO:0101002	ficolin-1-rich granule	-5.77536	-4.09192	226,1509,1675,3310,3916,4860,10097,5646	ALDOA,CTSD,CFD,HSPA6,LAMP1,PNP,ACTR2,PRSS3	8/-			4_Member	GO Cellular Components	GO:0031901	early endosome membrane	-2.73584	-1.20304	567,3105,3107,3136	B2M,HLA-A,HLA-C,HLA-H	4/209			9_Member	GO Cellular Components	GO:0098852	lytic vacuole membrane	-2.38649	-0.537422	1291,1356,1509,3920,255738	COL6A1,CP,CTSD,LAMP2,PCSK9	5/462
13_Member	GO Cellular Components	GO:0101002	ficolin-1-rich granule	-5.77536	-4.09192	226,1509,1675,3310,3916,4860,10097	ALDOA,CTSD,CFD,HSPA6,LAMP1,PNP,ACTR2	7/186			4_Member	GO Cellular Components	GO:0030658	transport vesicle membrane	-2.40111	-0.90422	567,3105,3107,3136	B2M,HLA-A,HLA-C,HLA-H	4/259			9_Member	GO Cellular Components	GO:0005775	vacuolar lumen	-2.09539	-0.261558	1509,3920,93100	CTSD,LAMP2,NAPRT	3/179
13_Member	GO Cellular Components	GO:1904813	ficolin-1-rich granule lumen	-5.6274	-3.96465	226,1509,1675,3310,4860,10097	ALDOA,CTSD,CFD,HSPA6,PNP,ACTR2	6/125			4_Member	GO Cellular Components	GO:0000139	Golgi membrane	-2.09309	-0.629377	567,3105,3107,3136,4684,10678	B2M,HLA-A,HLA-C,HLA-H,NCAM1,B3GNT2	6/704			9_Member	GO Cellular Components	GO:0000323	lytic vacuole	-2.02486	-0.219999	1291,1356,1509,3920,93100,255738	COL6A1,CP,CTSD,LAMP2,NAPRT,PCSK9	6/793
13_Member	GO Cellular Components	GO:1904724	tertiary granule lumen	-3.19542	-1.73804	226,1509,5646	ALDOA,CTSD,PRSS3	3/55			4_Member	GO Cellular Components	GO:0043235	receptor complex	-1.9406	-0.519433	567,2811,3690,7018,7037	B2M,GP1BA,ITGB3,TF,TFRC	5/545			9_Member	GO Cellular Components	GO:0005764	lysosome	-2.02486	-0.219999	1291,1356,1509,3920,93100,255738	COL6A1,CP,CTSD,LAMP2,NAPRT,PCSK9	6/793
13_Member	GO Cellular Components	GO:0070820	tertiary granule	-2.79355	-1.37239	226,1509,3916,5646	ALDOA,CTSD,LAMP1,PRSS3	4/164			4_Member	GO Cellular Components	GO:0030133	transport vesicle	-1.58686	-0.209713	567,3105,3107,3136	B2M,HLA-A,HLA-C,HLA-H	4/451			9_Member	GO Cellular Components	GO:0098857	membrane microdomain	-1.52993	0	1509,3920,3945	CTSD,LAMP2,LDHB	3/293
14_Summary	GO Cellular Components	GO:0031092	platelet alpha granule membrane	-4.74546	-3.11199	3674,3690,6678,811,2811,3916,5340,8547,10584,683,10890,79812	ITGA2B,ITGB3,SPARC,CALR,GP1BA,LAMP1,PLG,FCN3,COLEC10,BST1,RAB10,MMRN2	12/-			5_Summary	GO Cellular Components	GO:0005788	endoplasmic reticulum lumen	-9.3898	-7.20752	197,567,1066,2147,2153,2923,5034,7018,7057,7076,7184,1509,3690,7037,3105,60,83706	AHSG,B2M,CES1,F2,F5,PDIA3,P4HB,TF,THBS1,TIMP1,HSP90B1,CTSD,ITGB3,TFRC,HLA-A,ACTB,FERMT3	17/-			10_Summary	GO Cellular Components	GO:0030667	secretory granule membrane	-1.41658	0	683,3920,6678,335	BST1,LAMP2,SPARC,APOA1	4/-
14_Member	GO Cellular Components	GO:0031092	platelet alpha granule membrane	-4.74546	-3.11199	3674,3690,6678	ITGA2B,ITGB3,SPARC	3/17			5_Member	GO Cellular Components	GO:0005788	endoplasmic reticulum lumen	-9.3898	-7.20752	197,567,1066,2147,2153,2923,5034,7018,7057,7076,7184	AHSG,B2M,CES1,F2,F5,PDIA3,P4HB,TF,THBS1,TIMP1,HSP90B1	11/319			10_Member	GO Cellular Components	GO:0030667	secretory granule membrane	-1.41658	0	683,3920,6678	BST1,LAMP2,SPARC	3/325
14_Member	GO Cellular Components	GO:0009897	external side of plasma membrane	-4.55656	-2.93243	811,2811,3674,3690,3916,5340,8547,10584	CALR,GP1BA,ITGA2B,ITGB3,LAMP1,PLG,FCN3,COLEC10	8/394			5_Member	GO Cellular Components	GO:0042470	melanosome	-6.43305	-4.45904	1509,2923,3690,5034,7037,7184	CTSD,PDIA3,ITGB3,P4HB,TFRC,HSP90B1	6/112			10_Member	GO Cellular Components	GO:0030139	endocytic vesicle	-1.30412	0	335,3920,6678	APOA1,LAMP2,SPARC	3/361
14_Member	GO Cellular Components	GO:0030667	secretory granule membrane	-3.31568	-1.839	683,3674,3690,3916,6678,10890	BST1,ITGA2B,ITGB3,LAMP1,SPARC,RAB10	6/325			5_Member	GO Cellular Components	GO:0048770	pigment granule	-6.43305	-4.45904	1509,2923,3690,5034,7037,7184	CTSD,PDIA3,ITGB3,P4HB,TFRC,HSP90B1	6/112
14_Member	GO Cellular Components	GO:0098636	protein complex involved in cell adhesion	-3.14993	-1.70125	3674,3690,79812	ITGA2B,ITGB3,MMRN2	3/57			5_Member	GO Cellular Components	GO:0042824	MHC class I peptide loading complex	-6.08969	-4.20844	567,2923,3105	B2M,PDIA3,HLA-A	3/8
15_Summary	GO Cellular Components	GO:1905286	serine-type peptidase complex	-4.45795	-2.84297	2155,8547,10584,727,5648,1293	F7,FCN3,COLEC10,C5,MASP1,COL6A3	6/-			5_Member	GO Cellular Components	GO:0140534	endoplasmic reticulum protein-containing complex	-4.88515	-3.08283	567,2923,3105,5034,7184	B2M,PDIA3,HLA-A,P4HB,HSP90B1	5/121
15_Member	GO Cellular Components	GO:1905286	serine-type peptidase complex	-4.45795	-2.84297	2155,8547,10584	F7,FCN3,COLEC10	3/21			5_Member	GO Cellular Components	GO:0030055	cell-substrate junction	-3.99578	-2.32281	60,567,2923,3690,5034,7184,83706	ACTB,B2M,PDIA3,ITGB3,P4HB,HSP90B1,FERMT3	7/433
15_Member	GO Cellular Components	GO:0044217	other organism part	-4.12142	-2.53277	727,5648,8547	C5,MASP1,FCN3	3/27			5_Member	GO Cellular Components	GO:0005925	focal adhesion	-3.1901	-1.60145	60,567,2923,3690,5034,7184	ACTB,B2M,PDIA3,ITGB3,P4HB,HSP90B1	6/423
15_Member	GO Cellular Components	GO:0005581	collagen trimer	-2.63376	-1.22403	1293,8547,10584	COL6A3,FCN3,COLEC10	3/86			6_Summary	GO Cellular Components	GO:0044217	other organism part	-8.19783	-6.07769	727,730,735,2219,5648	C5,C7,C9,FCN1,MASP1	5/-
15_Member	GO Cellular Components	GO:1905368	peptidase complex	-2.12278	-0.735036	2155,8547,10584	F7,FCN3,COLEC10	3/131			6_Member	GO Cellular Components	GO:0044217	other organism part	-8.19783	-6.07769	727,730,735,2219,5648	C5,C7,C9,FCN1,MASP1	5/27
16_Summary	GO Cellular Components	GO:0008180	COP9 signalosome	-3.77929	-2.23894	3309,3310,3311	HSPA5,HSPA6,HSPA7	3/-			6_Member	GO Cellular Components	GO:0005579	membrane attack complex	-6.29304	-4.37702	727,730,735	C5,C7,C9	3/7
16_Member	GO Cellular Components	GO:0008180	COP9 signalosome	-3.77929	-2.23894	3309,3310,3311	HSPA5,HSPA6,HSPA7	3/35			6_Member	GO Cellular Components	GO:0044218	other organism cell membrane	-6.29304	-4.37702	727,730,735	C5,C7,C9	3/7
17_Summary	GO Cellular Components	GO:0005775	vacuolar lumen	-3.65182	-2.13375	12,1509,4669,10097,10487,3916	SERPINA3,CTSD,NAGLU,ACTR2,CAP1,LAMP1	6/-			6_Member	GO Cellular Components	GO:0046930	pore complex	-4.43686	-2.70884	727,730,735	C5,C7,C9	3/26
17_Member	GO Cellular Components	GO:0005775	vacuolar lumen	-3.65182	-2.13375	12,1509,4669,10097,10487	SERPINA3,CTSD,NAGLU,ACTR2,CAP1	5/179			7_Summary	GO Cellular Components	GO:0030863	cortical cytoskeleton	-6.45611	-4.45904	60,832,999,6521,6708,6710,286,8407,79784,83706	ACTB,CAPZB,CDH1,SLC4A1,SPTA1,SPTB,ANK1,TAGLN2,MYH14,FERMT3	10/-
17_Member	GO Cellular Components	GO:0005766	primary lysosome	-2.88353	-1.45063	12,3916,10097,10487	SERPINA3,LAMP1,ACTR2,CAP1	4/155			7_Member	GO Cellular Components	GO:0030863	cortical cytoskeleton	-6.45611	-4.45904	60,832,999,6521,6708,6710	ACTB,CAPZB,CDH1,SLC4A1,SPTA1,SPTB	6/111
17_Member	GO Cellular Components	GO:0042582	azurophil granule	-2.88353	-1.45063	12,3916,10097,10487	SERPINA3,LAMP1,ACTR2,CAP1	4/155			7_Member	GO Cellular Components	GO:0014731	spectrin-associated cytoskeleton	-5.91438	-4.06531	286,6708,6710	ANK1,SPTA1,SPTB	3/9
17_Member	GO Cellular Components	GO:0035578	azurophil granule lumen	-2.56403	-1.16543	12,10097,10487	SERPINA3,ACTR2,CAP1	3/91			7_Member	GO Cellular Components	GO:0009898	cytoplasmic side of plasma membrane	-4.26378	-2.55862	286,999,6521,6708,6710	ANK1,CDH1,SLC4A1,SPTA1,SPTB	5/163
18_Summary	GO Cellular Components	GO:0002102	podosome	-3.54195	-2.03812	2316,9948,83706	FLNA,WDR1,FERMT3	3/-			7_Member	GO Cellular Components	GO:0015629	actin cytoskeleton	-4.20842	-2.51426	60,832,999,6708,6710,8407,79784,83706	ACTB,CAPZB,CDH1,SPTA1,SPTB,TAGLN2,MYH14,FERMT3	8/545
18_Member	GO Cellular Components	GO:0002102	podosome	-3.54195	-2.03812	2316,9948,83706	FLNA,WDR1,FERMT3	3/42			7_Member	GO Cellular Components	GO:0005938	cell cortex	-3.80592	-2.16291	60,832,999,6521,6708,6710	ACTB,CAPZB,CDH1,SLC4A1,SPTA1,SPTB	6/324
19_Summary	GO Cellular Components	GO:0030496	midbody	-3.32402	-1.84071	2770,2771,2773,3309,7184	GNAI1,GNAI2,GNAI3,HSPA5,HSP90B1	5/-			7_Member	GO Cellular Components	GO:0098562	cytoplasmic side of membrane	-3.72766	-2.10353	286,999,6521,6708,6710	ANK1,CDH1,SLC4A1,SPTA1,SPTB	5/212
19_Member	GO Cellular Components	GO:0030496	midbody	-3.32402	-1.84071	2770,2771,2773,3309,7184	GNAI1,GNAI2,GNAI3,HSPA5,HSP90B1	5/211			7_Member	GO Cellular Components	GO:0030864	cortical actin cytoskeleton	-2.9789	-1.42304	999,6708,6710	CDH1,SPTA1,SPTB	3/80
20_Summary	GO Cellular Components	GO:0019814	immunoglobulin complex	-2.71806	-1.30265	28423,28442,28458,28473	IGHV3-49,IGHV3-23,IGHV1-69-2,IGHV1-3	4/-			8_Summary	GO Cellular Components	GO:0031252	cell leading edge	-3.9649	-2.31181	60,286,832,999,3690,5034,5795,79784,6710,7037,7018	ACTB,ANK1,CAPZB,CDH1,ITGB3,P4HB,PTPRJ,MYH14,SPTB,TFRC,TF	11/-
20_Member	GO Cellular Components	GO:0019814	immunoglobulin complex	-2.71806	-1.30265	28423,28442,28458,28473	IGHV3-49,IGHV3-23,IGHV1-69-2,IGHV1-3	4/172			8_Member	GO Cellular Components	GO:0031252	cell leading edge	-3.9649	-2.31181	60,286,832,999,3690,5034,5795	ACTB,ANK1,CAPZB,CDH1,ITGB3,P4HB,PTPRJ	7/438
											8_Member	GO Cellular Components	GO:0030027	lamellipodium	-3.7564	-2.12293	60,832,999,3690,5034	ACTB,CAPZB,CDH1,ITGB3,P4HB	5/209
											8_Member	GO Cellular Components	GO:0005903	brush border	-2.5938	-1.07572	60,832,79784	ACTB,CAPZB,MYH14	3/109
											8_Member	GO Cellular Components	GO:0098794	postsynapse	-2.4928	-0.981906	60,286,832,999,3690,6710,7037	ACTB,ANK1,CAPZB,CDH1,ITGB3,SPTB,TFRC	7/780
											8_Member	GO Cellular Components	GO:0098862	cluster of actin-based cell projections	-2.02295	-0.57182	60,832,79784	ACTB,CAPZB,MYH14	3/175
											8_Member	GO Cellular Components	GO:0045177	apical part of cell	-2.0023	-0.557494	60,832,3690,7018,79784	ACTB,CAPZB,ITGB3,TF,MYH14	5/526
											8_Member	GO Cellular Components	GO:0098978	glutamatergic synapse	-1.81914	-0.415007	60,999,3690,6710,7037	ACTB,CDH1,ITGB3,SPTB,TFRC	5/585
											8_Member	GO Cellular Components	GO:0005911	cell-cell junction	-1.36569	0	60,999,3690,5795	ACTB,CDH1,ITGB3,PTPRJ	4/531
											9_Summary	GO Cellular Components	GO:1904724	tertiary granule lumen	-3.45539	-1.84936	567,1509,116844,5795,2219	B2M,CTSD,LRG1,PTPRJ,FCN1	5/-
											9_Member	GO Cellular Components	GO:1904724	tertiary granule lumen	-3.45539	-1.84936	567,1509,116844	B2M,CTSD,LRG1	3/55
											9_Member	GO Cellular Components	GO:0035580	specific granule lumen	-3.30196	-1.7047	567,1509,116844	B2M,CTSD,LRG1	3/62
											9_Member	GO Cellular Components	GO:0042581	specific granule	-3.16419	-1.58397	567,1509,5795,116844	B2M,CTSD,PTPRJ,LRG1	4/160
											9_Member	GO Cellular Components	GO:1904813	ficolin-1-rich granule lumen	-2.42608	-0.922248	1509,2219,116844	CTSD,FCN1,LRG1	3/125
											9_Member	GO Cellular Components	GO:0070820	tertiary granule	-2.09963	-0.629483	567,1509,116844	B2M,CTSD,LRG1	3/164
											9_Member	GO Cellular Components	GO:0101002	ficolin-1-rich granule	-1.95147	-0.524476	1509,2219,116844	CTSD,FCN1,LRG1	3/186
											10_Summary	GO Cellular Components	GO:0019814	immunoglobulin complex	-3.04712	-1.47517	28423,28432,28442,28468	IGHV3-49,IGHV3-35,IGHV3-23,IGHV1-18	4/-
											10_Member	GO Cellular Components	GO:0019814	immunoglobulin complex	-3.04712	-1.47517	28423,28432,28442,28468	IGHV3-49,IGHV3-35,IGHV3-23,IGHV1-18	4/172
											11_Summary	GO Cellular Components	GO:0016529	sarcoplasmic reticulum	-3.01078	-1.44694	286,7057,7184	ANK1,THBS1,HSP90B1	3/-
											11_Member	GO Cellular Components	GO:0016529	sarcoplasmic reticulum	-3.01078	-1.44694	286,7057,7184	ANK1,THBS1,HSP90B1	3/78
											11_Member	GO Cellular Components	GO:0016528	sarcoplasm	-2.71271	-1.18734	286,7057,7184	ANK1,THBS1,HSP90B1	3/99
											12_Summary	GO Cellular Components	GO:0030667	secretory granule membrane	-2.88672	-1.34049	3107,3136,3690,5795,6678,286	HLA-C,HLA-H,ITGB3,PTPRJ,SPARC,ANK1	6/-
											12_Member	GO Cellular Components	GO:0030667	secretory granule membrane	-2.88672	-1.34049	3107,3136,3690,5795,6678	HLA-C,HLA-H,ITGB3,PTPRJ,SPARC	5/325
											12_Member	GO Cellular Components	GO:0031256	leading edge membrane	-1.95777	-0.524867	286,3690,5795	ANK1,ITGB3,PTPRJ	3/185
											13_Summary	GO Cellular Components	GO:0009925	basal plasma membrane	-2.17739	-0.690075	286,6521,7018,7037,832	ANK1,SLC4A1,TF,TFRC,CAPZB	5/-
											13_Member	GO Cellular Components	GO:0009925	basal plasma membrane	-2.17739	-0.690075	286,6521,7018,7037	ANK1,SLC4A1,TF,TFRC	4/300
											13_Member	GO Cellular Components	GO:0045178	basal part of cell	-2.08544	-0.628062	286,6521,7018,7037	ANK1,SLC4A1,TF,TFRC	4/319
											13_Member	GO Cellular Components	GO:0030017	sarcomere	-1.7472	-0.348599	286,832,6521	ANK1,CAPZB,SLC4A1	3/222
											13_Member	GO Cellular Components	GO:0030016	myofibril	-1.64486	-0.257116	286,832,6521	ANK1,CAPZB,SLC4A1	3/243
											13_Member	GO Cellular Components	GO:0043292	contractile muscle fiber	-1.59967	-0.217261	286,832,6521	ANK1,CAPZB,SLC4A1	3/253
											13_Member	GO Cellular Components	GO:0016323	basolateral plasma membrane	-1.53982	-0.16787	286,6521,7037	ANK1,SLC4A1,TFRC	3/267
											14_Summary	GO Cellular Components	GO:0005766	primary lysosome	-2.16676	-0.690075	12,3136,93100,1509,567,84572	SERPINA3,HLA-H,NAPRT,CTSD,B2M,GNPTG	6/-
											14_Member	GO Cellular Components	GO:0005766	primary lysosome	-2.16676	-0.690075	12,3136,93100	SERPINA3,HLA-H,NAPRT	3/155
											14_Member	GO Cellular Components	GO:0042582	azurophil granule	-2.16676	-0.690075	12,3136,93100	SERPINA3,HLA-H,NAPRT	3/155
											14_Member	GO Cellular Components	GO:0005775	vacuolar lumen	-1.99639	-0.557494	12,1509,93100	SERPINA3,CTSD,NAPRT	3/179
											14_Member	GO Cellular Components	GO:0000323	lytic vacuole	-1.85641	-0.446672	12,567,1509,3136,84572,93100	SERPINA3,B2M,CTSD,HLA-H,GNPTG,NAPRT	6/793
											14_Member	GO Cellular Components	GO:0005764	lysosome	-1.85641	-0.446672	12,567,1509,3136,84572,93100	SERPINA3,B2M,CTSD,HLA-H,GNPTG,NAPRT	6/793

## Sheet: Figure S1
Figure S1
Venn of All Proteins Overlapping and Exclusive Across HD stages
	542 common elements in "Asym", "Sym" and "Sym Adv ":					51 elements included exclusively in "Asym":								34 common elements in "Asym" and "Sym":				4 elements included exclusively in "Sym":
	SERPINA1					EHD1								PTGS1				BSG
	IGKV3OR2-268					SEPT7								GPI				SERPINB4
	IGKV3-7					CYFIP2								HIST1H2AC				SERPINB3
	IGKV3D-7					CYFIP1								HIST1H2AD				CAPZA2
	IGKV2-24					GSTP1								HIST1H2AB
	IGKV2D-24					FSCN1								HIST3H2A				7 common elements in "Asym" and "Sym Adv ":
	IGKV A18					PRDX1								HIST1H2AG				MDH1
	IGKV2D-26					TBXAS1								HIST2H2AC				DBNL
	IGKV2D-29					ME2								H2AFJ				ATP2A2
	IGKV2D-30					TYMP								HIST1H2AH				ATP2A1
	IGKV2D-28					PDIA4								HIST1H2AJ				RAB27B
	IGKV2-40					HSPA9								HIST2H2AA3				TKT
	IGHV3OR16-12					HNRNPA1								HIST1H2AA				SERPINB1
	CPB2					HNRNPA1L2								H2AFX
	PSG7					NCL								HSD17B4				6 elements included exclusively in "Sym Adv ":
	PSG1					FH								HNRNPA2B1				EPB41
	PSG5					CYB5R3								HNRPA2B1				SOD1
	PSG3					VIM								CALR				SRGN
	PSG4					C6orf25								EMD				MYH7
	TTR					G6B								ITGA6				MYH6
	CD9					NRCAM								PLEC				NEO1
	SPTBN1					PAICS								DNM1L
	CLTC					VDAC3								CD63
	EEF1A1					CCT2								SLC25A3
	EEF1A1P5					ACTN4								FAM173A
	EEF1A2					HNRNPH1								PDLIM1
	NCAM1					TPM1								ADAM10
	FCGBP					ACTG1								IDH1
	TNXB					H3F3B								HK1
	COL6A1					H3F3A								YWHAQ
	INF2					RPN1								CTTN
	SAA2-SAA4					RPLP1								RDH11
	SAA4					HSP90AB1								RYR2
	AKAP9					SLC2A3								CD84
	APP					SLC2A14
	F5					PGAM2
	IGKV3D-11					PGAM4
	IGHG1					PGAM1
	IGHD					VDAC1
	IGHV3-49					UBA1
	PVR					MYL9
	ACE					TUFM
	C1QB					HSPE1
	ILK					HSPE1-MOB4
	IGHV6-1					HNRNPK
	IGHV3-74					HIST1H3A
	IGHV3-66					CDKN2A
	IGHV3OR16-13					UBASH3B
	IGLL5					CCT7
	IGLC1					STAB1
	LYZ					FHOD1
	CRTAC1
	IGKV6-21
	IGHV1-18
	IGHV3-35
	IGHV5-51
	IGHV4-61
	IGKV1-8
	IGKV1-9
	IGKV1-27
	IGKV1-12
	IGKV1-6
	LILRA3
	IGHV3-23
	PRSS1
	PRSS3P2
	PRSS2
	LIMS1
	PROS1
	KIT
	HLA-C
	HLA-A
	SEPP1
	CTSD
	HLA-H
	IGHG3
	IGHA1
	IGHG2
	IGHA2
	IGHG4
	ICOSLG
	CFHR2
	MOGS
	ALDOB
	C1R
	FCGR3B
	PEPD
	TGFB1
	IGHV3-72
	CCDC154
	CUL1
	LDHB
	SACM1L
	APOA5
	PCSK9
	GNB4
	GNB2
	GNB3
	GNB1
	SERPING1
	ITGB1
	DPP4
	HSPD1
	VCP
	GGH
	PRSS3
	CANX
	P4HB
	AGT
	SLC3A2
	HSP90B1
	PPIB
	AMY2A
	AMY2B
	ACTN1
	PDIA3
	HSBP1
	PPBP
	MYH9
	C9
	C5
	C8A
	CFD
	F12
	PTK2
	MSN
	TFRC
	FERMT3
	TRIM22
	WDR1
	PKM
	PTPRJ
	MASP2
	PCDH15
	BST1
	ANXA2
	ANXA2P2
	SELENBP1
	IGFBP3
	APOC3
	APOL1
	CAPZB
	CFHR1
	POSTN
	PPP2R1A
	ACTR3
	ACTR3B
	CFB
	CECR1
	CORO1C
	MYL6
	ITIH4
	C1S
	TUBA8
	RARRES2
	APOD
	CD163
	SERPINF2
	IGFBP5
	ALB
	KRT2
	ABI3BP
	JCHAIN
	IGJ
	CP
	GC
	PROC
	MMRN1
	LTF
	THBS4
	RAP1B
	RAP1A
	CFI
	ZNF587B
	CD36
	ENPP2
	LTBP1
	CALD1
	NRP1
	FLT4
	CSF1R
	CLEC3B
	CFL1
	CFL2
	HSPA8
	CSRP1
	WFDC3
	TALDO1
	ALCAM
	ARHGDIB
	TUBA1C
	TUBA1B
	TUBA1A
	B2M
	F7
	KRT18
	SERPINA10
	SERPINA3
	PNP
	MST1
	MST1L
	COMP
	ZYX
	PTGDS
	CD44
	KLKB1
	GNPTG
	RAB11A
	RAB11B
	CDH1
	MMP2
	SHBG
	CAMP
	CRISP3
	ALDOA
	MYL12A
	MYL12B
	TNC
	APOC1
	A1BG
	STXBP2
	PGLYRP2
	LGALS4
	CLIC1
	QSOX1
	CHL1
	FCN1
	ARPC1B
	ARPC2
	ARPC3
	B4GAT1
	CD5L
	HIST2H2BF
	HIST1H2BN
	HIST1H2BJ
	HIST1H2BO
	HIST1H2BB
	H2BFS
	HIST1H2BD
	HIST1H2BC
	HIST2H2BE
	HIST1H2BK
	HIST3H2BB
	HIST1H2BH
	HIST1H2BM
	HIST1H2BL
	HIST1H2BA
	FCN3
	ATRN
	NEBL
	ENDOD1
	NDUFA7
	APOM
	H6PD
	VNN1
	SDPR
	LDHA
	F13A1
	PGK1
	F2
	HP
	HPR
	F9
	F10
	PLG
	CA1
	CA2
	SERPINC1
	A2M
	C3
	TIMP1
	CST3
	KNG1
	IGKV1-5
	IGLV3-10
	IGLV3-16
	IGHV1-3
	IGHV1-69-2
	IGHV3-21
	IGKC
	IGHM
	HBD
	SPTA1
	APOA1
	APOE
	APOA2
	FGA
	FGB
	FGG
	SLC4A1
	CRP
	APCS
	C1QA
	C1QC
	APOH
	LRG1
	FN1
	RBP4
	AMBP
	ORM1
	AHSG
	TF
	HPX
	F11
	C4BPA
	VTN
	CAT
	APOB
	LCAT
	HRG
	KRT1
	VWF
	GAPDH
	GNAI2
	GNAO1
	GNAI1
	GNAI3
	ITGB3
	SLC25A5
	SERPINA5
	F13B
	ICAM1
	SERPINA7
	SERPIND1
	BCHE
	IGKV4-1
	GSN
	ATP5B
	C2
	APOA4
	ENO1
	TPM3
	C8B
	GP1BA
	C8G
	CAPN1
	TUBB
	TUBB2B
	TUBB2A
	PFN1
	BPGM
	HSP90AA1
	THBS1
	SERPINA6
	SOD3
	ITGA2B
	LPA
	PLEK
	CD14
	CFH
	DBH
	SPARC
	C4A
	C4B
	SPATA31D3
	IGLC6
	IGLC7
	C7
	CLU
	HSPA5
	MBL2
	SPTB
	LAMP1
	CETP
	COL6A3
	SRC
	GP1BB
	LAMP2
	C6
	PRG2
	LCP1
	SELL
	NID1
	GP9
	ANPEP
	CPN1
	ANK1
	PNLIP
	PECAM1
	EPB42
	FAH
	HSPA6
	HSPA7
	ENG
	IGFBP2
	VCL
	LBP
	VCAM1
	ORM2
	ITIH2
	ITIH1
	PZP
	C4BPB
	FLNA
	GPX3
	CPN2
	PROZ
	CES1
	FBLN1
	PTPRG
	AZGP1
	ATP5A1
	CNTFR
	STOM
	PON1
	CFP
	SERPINA4
	PRDX6
	BLVRB
	CORO1A
	YWHAB
	PRDX2
	CDH5
	MAN1A1
	USP6
	KRT9
	IGFALS
	CHI3L1
	SERPINF1
	TAGLN2
	COL18A1
	GP5
	MCAM
	BTD
	AFM
	IDH2
	MASP1
	GDI2
	VASP
	LUM
	PGD
	CAPZA1
	CACNA2D1
	NAGLU
	APOC4
	PLTP
	INHBC
	CDH13
	TPI1
	ACTB
	RAB10
	ACTR2
	YWHAG
	YWHAE
	HIST1H4A
	PPIA
	YWHAZ
	EIF5AL1
	EIF5A
	TPM4
	ACTA1
	ACTC1
	ACTG2
	ACTA2
	TUBA3E
	TUBA4A
	TUBB4B
	HBB
	HBA1
	HBA2
	GSTO1
	GPLD1
	LCN2
	DCD
	HSPG2
	CTBS
	CAP1
	HGFAC
	YWHAH
	ITIH3
	LRP1
	LGALS3BP
	DSC1
	FGL1
	EFEMP1
	CNTN1
	LMAN2
	PLA2G7
	SPP2
	APOF
	DSG2
	SPARCL1
	HABP2
	PDIA6
	PCOLCE
	PON3
	RSU1
	FCN2
	TGFBI
	ADIPOQ
	ECM1
	MAN2A1
	AOC3
	CCDC40
	ACTBL2
	RASIP1
	VASN
	PM20D1
	PLXDC2
	PI16
	NAPRT
	CD109
	ADAMTS13
	MYH14
	MEGF8
	SERPINA11
	OAF
	TTC30A
	ITPRIP
	OIT3
	ROBO4
	CFHR4
	PRG4
	ATP2A3
	CNDP1
	OLFM1
	COLEC11
	CFHR5
	TUBB1
	MMRN2
	PARVB
	APMAP
	IL1RAP
	RTN4
	RAB6B
	RAB6A
	RAB39A
	B3GNT2
	ARHGEF12
	C1RL
	BIN2
	VTI1B
	CGGBP1
	FETUB
	PCYOX1
	PROCR
	MINPP1
	TLN1
	ANGPTL3
	LYVE1
	EMILIN1
	COLEC10

## Sheet: Figure S2
Figure S2
Venn of Over-expressed and Under-expressed Proteins Across HD Stages
	Over-expressed																	Under-expressed
	36 elements included exclusively in "Up_Asym":											15 elements included exclusively in "Up_Sym":						15 elements included exclusively in "Down_Asym":												21 elements included exclusively in "Down_Sym":
	SPTBN1											TNXB						SACM1L												NCAM1
	LIMS1											P4HB						PRSS3												F5
	GNB4;GNB2;GNB3;GNB1											C9						CFD												IGHV1-18
	CALR											PTPRJ						ALB												HLA-C
	ACTN1											CAPZB						PROC												HLA-A;HLA-H
	WDR1											B2M						MMP2												TFRC
	CP											GNPTG						IGHV1-3;IGHV1-69-2												APOC3
	TALDO1											F13A1						COL6A3												CFI
	PNP											LRG1						INHBC												FCN1
	ZYX											THBS1						LRP1												F2
	ALDOA											C7						PCOLCE												TIMP1
	FCN3											TAGLN2						VASN												SLC4A1
	PLG											ITIH3						PI16												TF
	GNAI2;GNAO1;GNAI1;GNAI3											EFEMP1						APMAP												BPGM
	ITGA2B											MYH14						PROCR												SPATA31D3
	HSPA5																													SPTB
	LAMP1											12 elements included exclusively in "Up_SymAdv":						23 elements included exclusively in "Down_Sym_Adv":												ANK1
	HSPA6											SEPP1						COL6A1												BLVRB
	FLNA											LDHB						IGHD												PRDX2
	CORO1A											CFHR1						IGHG4												MASP1
	YWHAB											ITIH4						ICOSLG												MEGF8
	GP5											ABI3BP						PCSK9
	NAGLU											ATRN						CP
	RAB10											AMBP						HPR
	ACTR2											C2						APOA1
	YWHAE											CFH						FN1
	YWHAZ											C1S						VWF
	ACTA1;ACTC1;ACTG2;ACTA2											C6						CETP
	TUBA1B											IGFBP2						LAMP2
	TUBA4A																	CPN1
	GSTO1			9 common elements in "Up_Asym" and "Up_Sym":				1 common element in "Up_Sym" and "Up_SymAdv":										YWHAB				8 common elements in "Down_Asym" and "Down_Sym_Adv":					7 common elements in "Down_Asym", "Down_Sym" and "Down_Sym_Adv":
	CAP1			HSP90B1				PLXDC2										APOC4				AGT					IGHV3-49
	RSU1			PDIA3														PLA2G7				BST1					CTSD
	MMRN2			C5														PON3				F7					CCDC154
	PARVB			FERMT3														TGFBI				LGALS4					SPARC
	TLN1			SERPINA3														PRG4				APOM					CES1
	HSPA7			ITGB3														CNDP1				SPP2					SERPINA11
	TUBA1A			GP1BA														IL1RAP				CCDC40					B3GNT2
	TUBA3E			MASP1														CGGBP1				MINPP1
				ACTB														FETUB
																						5 common elements in "Down_Sym" and "Down_Sym_Adv":					4 common elements in "Down_Asym" and "Down_Sym":
																						IGHV3-35					IGHV3-23
																						HIST2H2BF;HIST1H2BN;HIST1H2BJ;HIST1H2BO;HIST1H2BB;H2BFS;HIST1H2BD;HIST1H2BC;HIST2H2BE;HIST1H2BK;HIST3H2BB;HIST1H2BH;HIST1H2BM;HIST1H2BL;HIST1H2BA					CDH1
																						AHSG					SPTA1
																						LGALS3BP					COLEC10
																						NAPRT

[truncated: 5 more sheets: Table S9, Table S10, Table S11, Table S12, Table S13]
